# Supplementary material for: Piglet innate immune response to Streptococcus suis colonization is modulated by the virulence of the strain
Source: Vet Res. 2021 Dec 19;52:145. doi: 10.1186/s13567-021-01013-w (PMC8684544; doi:10.1186/s13567-021-01013-w)
Supplement: Supplementary file 1 — Additional file 1. RNA quality. Mean values with the minimum and maximum range for RNA concentration and qualities for each sample type. [file 13567_2021_1013_MOESM1_ESM.xlsx]

## Sheet: RNA quality
Mean values with the minimum and maximum range for RNA concentration and qualities for each sample type.
Tissue/sample type	RNA concentration (ng/µL)	A260/A280 ratio	A260/A230 ratio	RIN	Total samples
Whole blood	2039 (1043-3107)	2.1 (2.1-2.2)	2.1 (1.6-2.2)	7.8 (6.9-9.1)	76
Nasal swabs	30 (6.8-87.3)	1.9 (1.5-2.1)	1.4 (0.6-2.4)	1.7 (1.0-4.7)	74
Trachea	400 (124-719)	2.1 (2.0-2.2)	1.6 (1.0-2.0)	7.9 (5.4-9.2)	20
Lung (cranial lobe)	847 (182-1369)	2.2 (2.1-2.2)	1.7 (0.6-2.3)	7.8 (5.7-9.0)	20
Lung (caudal lobe)	1047 (413-1691)	2.2 (2.1-2.2)	1.9 (1.3-2.2)	7.7 (5.9-8.9)	20
Submandibular lymph node	2036 (1038-3101)	2.1 (2.0-2.2)	2.1 (1.8-2.2)	7.5 (4.3-9.5)	20
Tracheobronchial lymph node	1431 (648-2382)	2.1 (2.1-2.2)	2.2 (2.0-2.2)	7.2 (4.8-9.1)	20
Liver	1519 (600-2422)	2.1 (2.0-2.1)	1.7 (1.1-2.1)	9.2 (8.4-9.8)	20
Spleen	1914 (1206-2991)	2.1 (2.1-2.2)	2.1 (1.7-2.3)	9.0 (7.1-9.9)	20
