# Supplementary material for: Piglet innate immune response to Streptococcus suis colonization is modulated by the virulence of the strain
Source: Vet Res. 2021 Dec 19;52:145. doi: 10.1186/s13567-021-01013-w (PMC8684544; doi:10.1186/s13567-021-01013-w)
Supplement: Supplementary file 2 — Additional file 2. Primer sequences and amplification efficiency. List of primers used, including primer sequences, amplicon length and amplification efficiency by tissue. [file 13567_2021_1013_MOESM2_ESM.xlsx]

## Sheet: Primer sequences efficiencies
List of primers used, including primer sequences, amplicon length and amplification efficiency by tissue.
Gene	Gene name	Forward primer sequence	Reverse primer sequence	Amplification efficiency (%), marked with * and in bold those with at least one significant difference (P<0.05) except for Blood and Nasal swab
Pro- and anti-inflammatory cytokines, cytokine receptors, and other inflammation-related factors				Amplicon length (nt)	Blood	Nasal swab	Trachea	Lung (cranial)	Lung (caudal)	Submandibular lymph node	Tracheobronchial lymph node	Liver	Spleen
IL1A	Interleukin 1, Alpha	TGTGCTAAATAACCTGGATGAGG	GGTTCGTCTTCGTTTTGAGC	135		107	92	88	90	99	100		101
IL1B (assay 1)	Interleukin 1, Beta	TCTCTCACCCCTTCTCCTCA	GACCCTAGTGTGCCATGGTT	60		84				106*		95	91
IL1B (assay 2)	Interleukin 1, Beta	CCAAAGAGGGACATGGAGAA	GGGCTTTTGTTCTGCTTGAG	123	91	101	90	92	92		94
IL6 (assay 1)	Interleukin 6	CCTCTCCGGACAAAACTGAA	TCTGCCAGTACCTCCTTGCT	118						99	99	105	106
IL6 (assay 2)	Interleukin 6	TGGGTTCAATCAGGAGACCT	CAGCCTCGACATTTCCCTTA	116			96	93	95
IL10	Interleukin 10	TACAACAGGGGCTTGCTCTT	GCCAGGAAGATCAGGCAATA	110			90*	90	90	100	106	101	97
IL12A	Interleukin 12, Subunit Alpha	CCACCTGGACCATCTCAGTT	CAGCAGATTTTGGGAGTGGT	94									98
IL12B	Interleukin 12, p40	GACCAGAAAGAGCCCAAAAAC	AGGTGAAACGTCCGGAGTAA	70						90	98		99
IL15	Interleukin 15	CGTCATTTTGCAAGAGTCCA	TGGACGATAAACTGCTGTTTGC	86	104
IL18	Interleukin 18	CTGCTGAACCGGAAGACAAT	TCCGATTCCAGGTCTTCATC	100	94					98	94	88	98
IL23	Interleukin 23	CAACAGTCAGTCCTGCTTGC	GCTCCCCTGTGAAAATGTCT	86						94	101		99
IL1R1	Interleukin 1, Receptor Type 1	CCGGGTGAGTGACTTTGTCT	TTCCTTCAGCACTGGGTCTT	73						102	102		101
IL1RN	Interleukin 1, Receptor Antagonist	TGCCTGTCCTGTGTCAAGTC	GTCCTGCTCGCTGTTCTTTC	90		93				96	96	94	99
TNF (assay 1)	Tumor Necrosis Factor	CACGTTGTAGCCAATGTCAAAG	GAGGTACAGCCCATCTGTCG	129						107	109	98	98
TNF (assay 2)	Tumor Necrosis Factor	CCCCCAGAAGGAAGAGTTTC	CGGGCTTATCTGAGGTTTGA	92	87		92	92	93*
TNFRSF1A	Tumor Necrosis Factor, Receptor 1	AGTGAAATGTCCCAGGTGGA	TTCTTTCTGCAGCCACACAC	71						89	95	90*	96
CASP1	Caspase 1	GAAGGACAAACCCAAGGTGA	TGGGCTTTCTTAATGGCATC	147	98					92	98*	92	104
NLRP3	NLR Family Pyrin Domain Containing 3	GACTTTCCAGGAGTTCTTTGCTG	CCTGGTTTACAAGGCCAAAG	194								110
PTGS2	Prostaglandin-Endoperoxide Synthase 2, COX2	AGGCTGATACTGATAGGAGAAACG	GCAGCTCTGGGTCAAACTTC	100						97*	100		99
PTX3	Pentraxin 3	TGCCAGCAGGTTGTGAAAC	GGCACTGAAAGCCTCAAGTT	104						101			95
Chemokines and chemokine receptors				Amplicon length (nt)	Blood	Nasal swab	Trachea	Lung (cranial)	Lung (caudal)	Submandibular lymph node	Tracheobronchial lymph node	Liver	Spleen
CCL2	C-C Motif Chemokine, Ligand 2	CTTCTGCACCCAGGTCCTT	CGCTGCATCGAGATCTTCTT	93			90	90	92	100*	101	90	101
CCL3 (assay 1)	C-C Motif Chemokine, Ligand 3	CTCTGCAGCCAGGTCTTCTC	CTACGAATTTGCGAGGAAGC	97		90				101*	92		99
CCL3 (assay 2)	C-C Motif Chemokine, Ligand 4	CCAGGTCTTCTCTGCACCAC	GCTACGAATTTGCGAGGAAG	90			90	95	89
CCL4	C-C Motif Chemokine, Ligand 5	CCGTGGTATTCCAGACCAAA	ACTCCTGGACCCAGTCATCA	69	104					95	93	96	97
CCL5 (RANTES)	C-C Motif Chemokine, Ligand 6	CTCCATGGCAGCAGTCGT	AAGGCTTCCTCCATCCTAGC	121	99		93	90	93	106	96	93	103
IL8 (assay 1)	Interleukin 8, CXCL8	TTGCCAGAGAAATCACAGGA	TGCATGGGACACTGGAAATA	78						107	105		101
IL8 (assay 2)	Interleukin 8, CXCL8	GAAGAGAACTGAGAAGCAACAACA	TTGTGTTGGCATCTTTACTGAGA	99			94	92	90*			97
CXCL10	C-X-C Motif Chemokine, Ligand 10	CCCACATGTTGAGATCATTGC	GCTTCTCTCTGTGTTCGAGGA	141		90				99	98		106
CXCR2	C-X-C Motif Chemokine, Receptor 2	ACAGCTGCCTCAATCCTCTC	ATGGCCATGATCTTGAGGAG	76						99	108		101
CXCR3 (assay 1)	C-X-C Motif Chemokine, Receptor 3	GTAGGGTGGACGTAGCCAAG	GGAACTTGACACCCACGAAG	96						94	97
CXCR3 (assay 2)	C-X-C Motif Chemokine, Receptor 3	CTGGTGGACACCCTCATGTA	TGGCTACGTCCACCCTACTT	73									103
Pattern recognition receptors and associated signalling				Amplicon length (nt)	Blood	Nasal swab	Trachea	Lung (cranial)	Lung (caudal)	Submandibular lymph node	Tracheobronchial lymph node	Liver	Spleen
TLR1	Toll Like Receptor 1	CCTTCAAGACCTTAACACACAGAG	CAGATTTACTGCGGTGCTGA	100						90	90	94	99
TLR2 (assay 1)	Toll Like Receptor 2	GTTTTACGGAAATTGTGAAACTG	TCCACATTACCGAGGGATTT	136			89	95	95*
TLR2 (assay 2)	Toll Like Receptor 2	CGGAGGTTGCATATTCCACAG	TGTGAAAGGGAACAGGGAAC	128	101					101	101	94	102
TLR4 (assay 1)	Toll Like Receptor 4	TTTCCACAAAAGTCGGAAGG	CAACTTCTGCAGGACGATGA	145								97
TLR4 (assay 2)	Toll Like Receptor 4	TGGTGTCCCAGCACTTCATA	CAACTTCTGCAGGACGATGA	116	104	103				102	93		105
TLR6	Toll Like Receptor 6	TGGATGTTAGCTCGAATTCTTTG	GAACCTTGATCCTGGGAGGT	141			92*	97*	90	91	107	101	96
CD14	CD14	AAGCTCACCGTGCTTGATCT	CCTTCCAGGGTCAGGTCAT	92	95
MYD88	Myeloid Differentiation Primary Response Protein 88	CCAGACTAAGTTTGCACTCAGC	AGGATGCTGGGGAACTCTTT	99	90	99				91	94		96*
LY96 (MD2)	Lymphocyte Antigen 96 (MD2)	CAGTAAAGGTTGAGCCCTGTG	TTTGCGCATTGGTAAAGTCA	140	90
TICAM1 (TRIF)	Toll Like Receptor, Adaptor Molecule 1	CTGCCTTCCCACAGCCTC	AGCCCCAGTTGTACCATTTGA	109	97
Transcription factors, interferons, and cytokine-related signalling				Amplicon length (nt)	Blood	Nasal swab	Trachea	Lung (cranial)	Lung (caudal)	Submandibular lymph node	Tracheobronchial lymph node	Liver	Spleen
NFKB1	Nuclear Factor Kappa B Subunit 1	TCCACAAGGCAGCAAATAGA	AAGCTGAGTTTGCGAAAGGA	83	98	95				98	100		98
NFKBIA	Nuclear Factor of Kappa Light Polypeptide Gene Enhancer in B-Cells Inhibitor, Alpha	GAGGATGAGCTGCCCTATGAC	CCATGGTCTTTTAGACACTTTCC	85	96					98	95*		98
IKBKB	Inhibitor of Nuclear Factor Kappa-B Kinase, Subunit Beta, IKK-β	TGGGATCACATCGGACAAACTG	CTTCACCTCGTTCTCCCGTC	85	100					96	103		88*
FOS	Proto-oncogene c-Fos	CTCCAAGCGGAGACAGACC	CTTCTCCTTCAGCAGGTTGG	78						93	93		90
JUN	c-Jun	AGTGAAAACCTTGAAAGCGCAG	TGGCACCCACTGTTAACGTG	114						104	102		106
IRF1	Interferon Regulatory, Factor 1	TGAAGCTGCAACAGATGAGG	CTTCCCATCCACGTTTGTCT	100		99
IRF3	Interferon Regulatory, Factor 3	GCTACACCCTCTGGTTCTGC	GAGACACATGGGGACAACCT	95	94					117	105	101	95
IRF7 (assay 1)	Interferon Regulatory, Factor 7	GTGTGCTCCTGTACGGGTCT	CTGCAGCAGCTTCTCTGTGT	125	97					100		99	100
IRF7 (assay 2)	Interferon Regulatory, Factor 7	GCTCCCCACACTACACCATC	TCCAACTTCACCAGGACGA	91							98
STAT1	Signal Transducer and Activator of Transcription 1	CCTTGCAGAATAGAGAACATGATAC	CCTTTCTCTTGTTGTCAAGCATT	108	91					95	96		95
STAT2	Signal Transducer and Activator of Transcription 2	TTTGCCCCATGATCTGAGACAC	ACGTTGGTGTTCTGGCTAGC	120	88					98	98		97
IFNA1	Interferon Alpha 1	TTCCAGCTCTTCAGCACAGA	AGCTGCTGATCCAGTCCAGT	86	100					101	101	100	102
IFNG	Interferon Gamma	CCATTCAAAGGAGCATGGAT	TTCAGTTTCCCAGAGCTACCA	76						93	96	95	95
JAK1	Janus Kinase 1	TGGGCATGGCTGTGTTGG	CTTGTAGCTGATGTCCTTGGGA	86	95
JAK2	Janus Kinase 2	CTCAGATATGCAAGGGTATGGAGT	CCACCAATATATTCCTTGTTGCCA	81	100
IFITM1	Interferon-Induced Transmembrane Protein 1	GCTTTCGCCTACTCCGTGA	CCAGGATCAGAGCCCAGATG	112						102	100		104
Apoptosis				Amplicon length (nt)	Blood	Nasal swab	Trachea	Lung (cranial)	Lung (caudal)	Submandibular lymph node	Tracheobronchial lymph node	Liver	Spleen
CASP3	Caspase 3	CTGGCAAACCCAAACTTTTC	GTCCCACTGTCCGTCTCAAT	79								99
CASP8	Caspase 8	CCGAAACTTGGACCATAATGA	GATGATGCCCTTGTCTCCAT	73								100
FAS	Fas Receptor	GGTGAAAAGACGGTGCAGAAG	ACGTCTTTTATCATTGGCACCTC	87						95	95	98	96
FASLG	Fas Ligand	CACCCCAATCTACCCTCTGAG	GTGTCTTCCCATTCCAGAGGG	98								94
BCL2	Bcl-2 (B-cell Lymphoma 2)	CCCTGTGGATGACTGAGTACC	AACCACACATGCACCTACCC	83						99	102	96*	97
MCL1	MCL1, BCL2 Family Apoptosis Regulator	GAGGCTGGGATGGGTTTGTG	TGCCAAACCAGCTCCTACTC	110						98*	103	97	102
TNFRSF10B (assay 1)	TRAIL Receptor 2 (TRAIL-R)	CACACAGACATGCCAATTCC	GAAAGGACAGAACCCCAACA	75								94
TNFRSF10B (assay 2)	TRAIL Receptor 2 (TRAIL-R)	GTCAGTGCACGGGAAGTTTT	CTTCCCATGGAGAGGAAACA	76						96	88		97
TNFSF10	TRAIL	GTCCACAGAGAGTGGCTGCT	TGGCCCAAAGCTTTTTCATA	94						99	96	92	102
TP53	Tumor Protein p53	TGAATGACGCCTTGGAGCTG	TTTATGGCGGGAGGGAGACT	113						104	97	101*	101
Acute phase proteins				Amplicon length (nt)	Blood	Nasal swab	Trachea	Lung (cranial)	Lung (caudal)	Submandibular lymph node	Tracheobronchial lymph node	Liver	Spleen
APOA1	Apolipoprotein A1	GTTCTGGGACAACCTGGAAA	GCTGCACCTTCTTCTTCACC	86						93	96	98	98
CRP (assay 1)	C-Reactive Protein	GGTGGGAGACATTGGAGATG	GAAGGTCCCACCAGCATAGA	85			90	91	92
CRP (assay 2)	C-Reactive Protein	CTTTTGCCCAGACAGACATGAT	GAGTGGTTTGGTGAGCCTTG	98								96
HP (assay 1)	Haptoglobin	ACAGATGCCACAGATGACAGC	CGTGCGCAGTTTGTAGTAGG	105	108		96	91	91
HP (assay 2)	Haptoglobin	CAGGAGATGGAGTGTACACCTTG	TGCTTCACATTCAGGCAGTT	83						105	106	101	108
ITIH4 (assay 1)	Inter-Alpha-Trypsin Inhibitor Heavy Chain Family Member 4	ATGACAGCAAGCGAACAGTG	GGGGATCCCTCTTGGTAATC	85			93	91	96	100	104
ITIH4 (assay 2)	Inter-Alpha-Trypsin Inhibitor Heavy Chain Family Member 4	AGGCCCTCACCATATCACAG	GTTGCCATCCAGGACTGTTT	110								99
LTF	Lactoferrin	GGAAAAGACTGCCCAGACAA	ACACTCCGTGTTGTCGTTGA	78									99
ORM1	Orosomucoid 1	ACCCCCAGTACAATGAGTCG	TTAACAGCAGGTCAGCAACG	210								99*
SAA (isoform 2)	Serum Amyloid A, isoform 2	TGGAGAGCCTACTCGGACAT	CCTTTGGGCAGCATCATAGT	90			96	89	90*	103	101		99
SAA (isoform 3)	Serum Amyloid A, isoform 3	CTCAAGGAAGCTGGTCAAGG	GGACATTCTCTCTGGCATCG	178						97	98
SAA (isoform 2/3)	Serum Amyloid A, isoform 2/3	CAGAGATGGGCATCATTCCT	TGGCATCGCTGATCACTTTA	184						98	105	97	103
TF	Transferrin	TAAACAGCAGGCTCAATTTGG	ATTGGGTGTCATCCCTGAAG	104							106	97	101
Adhesion molecules				Amplicon length (nt)	Blood	Nasal swab	Trachea	Lung (cranial)	Lung (caudal)	Submandibular lymph node	Tracheobronchial lymph node	Liver	Spleen
ICAM1 (assay 1)	Intercellular Adhesion Molecule 1	AAGCTTCTCCTGCTCTGCTG	GGGGTCCATACAGGACACTG	89						101
ICAM1 (assay 2)	Intercellular Adhesion Molecule 1	GCCCAATTGAAGCTGAATGT	CACCTGGGTCTGGTTCTTGT	108							100	101	95
ICAM2 (assay 1)	Intercellular Adhesion Molecule 2	CGTGTTCTCCCCTCCAAAG	GATGGTGAGGGTTTCAAAGG	121								101	99
ICAM2 (assay 2)	Intercellular Adhesion Molecule 2	CGGACACCTCATTCACAGAG	TGCCACAAACAAGAAGAGCA	121	100					98	101
SELL	Selectin L	CCAAGAGAGCCCTCTGTTACAC	CCCGTAGTACCCTGCATCAC	116	93
SELP (assay 1)	Selectin P	CCTAGCAGGGCCATTGAC	CCCACCCATCACTAAACCTG	85						99*	103		99
SELP (assay 2)	Selectin P	AGTATGCAGAGCTGTCAAATGC	GAAGCTGCAGGTTGATCCAT	106	101							98
VCAM1 (assay 1)	Vascular Cell Adhesion Molecule 1	CTTGACGTGAAAGGAAGAGAAAG	GGATGCACAATAGAGCACGA	72						92			99
VCAM1 (assay 2)	Vascular Cell Adhesion Molecule 1	CTCCTTAATAATACCTGCCATCG	TTTTGATTTTTGAGCGTCTACAAG	97							95	84
Miscellaneous				Amplicon length (nt)	Blood	Nasal swab	Trachea	Lung (cranial)	Lung (caudal)	Submandibular lymph node	Tracheobronchial lymph node	Liver	Spleen
C3	Complement Component 3	ATCAAATCAGGCTCCGATGA	GGGCTTCTCTGCATTTGATG	76	81					97*	96	92	96
C5	Complement Component 5	AAGCTGGAGAAGCCGTTGC	TTTTCGAGGTTAGCGTTCGT	82								89
CFH	Complement Factor H	AGTGTGTGGGTCGTCCTTG	GGTAGCTGTCTTTCTCCTGAGC	75								95
CD163	CD163	CACATGTGCCAACAAAATAAGAC	CACCACCTGAGCATCTTCAA	130	100					100	103	96	101
HSPA14	Heat Shock 70 kDa Protein 14	CACTGGAAAAAGCAATATTCTGG	AAATGTGTGCCTCCGATGTT	132						96	102		99
MUC5AC	Mucin 5AC	CCCAGATCTGCAGCACCTAC	GTAACACAGGCCACCTGCTT	94		98
TREM1	Triggering Receptor Expressed on Myeloid Cells 1	CACAAATGTGACGGATATCACC	TGACATCCTGGTGACAACAAA	118	92
Reference genes				Amplicon length (nt)	Blood	Nasal swab	Trachea	Lung (cranial)	Lung (caudal)	Submandibular lymph node	Tracheobronchial lymph node	Liver	Spleen
ACTB	Beta-Actin	CTACGTCGCCCTGGACTTC	GCAGCTCGTAGCTCTTCTCC	77							96
B2M	Beta-2 Microglobulin	TGAAGCACGTGACTCTCGAT	CTCTGTGATGCCGGTTAGTG	65		92		101	95		107
GAPDH	Glyceraldehyde 3-Phosphate Dehydrogenase	ACCCAGAAGACTGTGGATGG	AAGCAGGGATGATGTTCTGG	79			90	98	98
HPRT1	Hypoxanthine-Guanine Phosphoribosyltransferase	ACACTGGCAAAACAATGCAA	TGCAACCTTGACCATCTTTG	71	93		91	95	98		91		98
PPIA	Peptidylprolyl, Isomerase A	CAAGACTGAGTGGTTGGATGG	TGTCCACAGTCAGCAATGGT	138		96				108	105	97	105
RPL13A	60S Ribosomal Protein L13a	ATTGTGGCCAAGCAGGTACT	AATTGCCAGAAATGTTGATGC	76	95	97	93	98	92	105	99	98
YWHAZ	14-3-3 Protein Zeta/Delta	GCTGCTGGTGATGATAAGAAGG	AGTTAAGGGCCAGACCCAAT	124	92					103	100	96	102
