# Supplementary material for: Piglet innate immune response to Streptococcus suis colonization is modulated by the virulence of the strain
Source: Vet Res. 2021 Dec 19;52:145. doi: 10.1186/s13567-021-01013-w (PMC8684544; doi:10.1186/s13567-021-01013-w)
Supplement: Supplementary file 3 — Additional file 3. Gene expression in nasal samples. Gene expression from nasal swabs samples, including means, standard deviations, and P-values. [file 13567_2021_1013_MOESM3_ESM.xlsx]

## Sheet: Nasal values
*Pairwise comparision with P<0.05
	Nasal
	Mean ± SD														Pvalue PBS Group			Pvalue T15 Group										Pvalue S10 Group											Pvalue -3Days			Pvalue 4Hours			Pvalue 1dpi			Pvalue 2dpi	Pvalue 3dpi
	PBS			T15					S10						-3Days vs.		4Hours vs.	-3Days vs.				4Hours vs.			1dpi vs.		2dpi vs.	-3Days vs.				4Hours vs.			1dpi vs.		2dpi vs.		PBS vs.		T15 vs.	PBS vs.		T15 vs.	PBS vs.		T15 vs.	T15 vs.	T15 vs.
	-3Days	4Hours	1dpi	-3Days	4Hours	1dpi	2dpi	3dpi	-3Days	4Hours	1dpi	2dpi	3dpi		4Hours	1dpi	1dpi	4Hours	1dpi	2dpi	3dpi	1dpi	2dpi	3dpi	2dpi	3dpi	3dpi	4Hours	1dpi	2dpi	3dpi	1dpi	2dpi	3dpi	2dpi	3dpi	3dpi		T15	S10	S10	T15	S10	S10	T15	S10	S10	S10	S10
CCL3	1 ± 0.17	9.55 ± 13.40	1.64 ± 0.86	1 ± 0.63	3.90 ± 5.59	5.01 ± 9.62	1.31 ± 1.10	0.24 ± 0.11	1 ± 0.73	1.36 ± 0.70	2.62 ± 3.56	2.17 ± 2.10	1.18 ± 0.74		0.755	1.000	0.655	0.641	0.327	1.000	0.998	0.984	0.856	0.624	0.617	0.365	0.996	1.000	0.979	0.997	1.000	0.992	0.999	1.000	1.000	0.994	0.999		0.988	0.998	0.991	0.924	0.293	0.354	0.244	0.907	0.311	0.995	0.977
CXCL10	1 ± 0.06	0.69 ± 0.52	0.64 ± 0.32	1 ± 0.64	15.53 ± 17.78	3.94 ± 2.51	2.21 ± 1.98	2.52 ± 2.50	1 ± 0.54	18.56 ± 15.55	3.01 ± 2.64	2.63 ± 1.97	3.88 ± 3.99		1000	1000	1000	0.017*	0.968	0.999	0.999	0.106	0.128	0.144	0.998	0.999	1000	<0.001*	0.987	0.997	0.974	0.003*	0.013*	0.027*	1000	1000	0.999		0.992	0.994	0.999	0.030*	0.001*	0.390	0.876	0.913	0.995	0.991	0.950
IL1A	1 ± 0.32	1.71 ± 1.49	3.74 ± 3.44	1 ± 1.02	4.34 ± 2.71	7.48 ± 11.62	5.23 ± 5.26	0.81 ± 0.38	1 ± 0.54	8.31 ± 5.19	2.81 ± 2.69	4.10 ± 3.00	6.44 ± 6.10		0.999	0.898	0.923	0.700	0.082	0.678	1000	0.724	0.999	0.772	0.933	0.187	0.712	0.040*	0.949	0.878	0.444	0.194	0.623	0.964	0.996	0.797	0.963		0.995	0.995	1000	0.823	0.153	0.297	0.755	0.703	0.159	0.944	0.282
IL1B_1	1 ± 1.06	5.87 ± 3.11	37.43 ± 47.11	1 ± 1.13	12.27 ± 8.96	25.41 ± 34.17	8.95 ± 3.30	1.42 ± 0.77	1 ± 2.11	10.02 ± 9.22	5.11 ± 9.26	7.79 ± 12.15	3.34 ± 2.84		1.000	0.975	0.969	0.852	0.207	0.979	1.000	0.768	0.999	0.934	0.759	0.425	0.989	0.048*	0.693	0.428	0.976	0.533	0.978	0.434	0.961	0.991	0.856		0.999	0.982	0.972	0.731	0.045*	0.104	0.592	0.894	0.794	0.486	0.798
IL1B_2	1 ± 0.58	1.55 ± 1.33	4.52 ± 4.02	1 ± 1.59	9.28 ± 9.01	7.29 ± 7.69	5.34 ± 3.21	0.90 ± 0.83	1 ± 1.92	11.54 ± 7.67	7.30 ± 9.27	9.31 ± 12.66	6.87 ± 8.18		1000	0.951	0.945	0.137	0.379	0.844	1000	0.978	0.899	0.324	0.993	0.597	0.894	0.011*	0.262	0.344	0.654	0.647	0.977	0.647	0.994	0.999	0.976		1000	1000	0.999	0.220	0.038*	0.561	0.916	0.815	0.964	0.672	0.472
IL1RN	1 ± 0.82	1.76 ± 0.92	3.50 ± 2.38	1 ± 0.96	2.34 ± 1.18	5.71 ± 5.05	5.34 ± 3.33	0.76 ± 0.44	1 ± 0.79	5.89 ± 3.46	5.50 ± 5.06	6.61 ± 7.81	5.35 ± 4.87		1.000	0.987	0.993	0.912	0.033*	0.181	1.000	0.216	0.536	0.925	1.000	0.094	0.251	0.087	0.135	0.127	0.346	1.000	0.998	0.999	0.989	1.000	0.989		0.982	0.993	0.994	0.754	0.107	0.236	0.126	0.353	0.752	0.997	0.235
IRF1	1 ± 0.11	1.30 ± 0.96	0.70 ± 0.14	1 ± 0.54	3.05 ± 1.70	1.86 ± 1.10	1.36 ± 0.72	0.93 ± 0.39	1 ± 0.71	4.07 ± 2.03	2.23 ± 1.45	1.67 ± 0.98	1.96 ± 0.85		0.999	0.997	0.948	0.004*	0.516	0.979	1.000	0.201	0.116	0.025*	0.956	0.674	0.981	<0.001*	0.299	0.932	0.773	0.041*	0.022*	0.057	0.933	0.993	0.997		0.999	0.992	0.967	0.024*	0.003*	0.672	0.187	0.153	0.991	1.000	0.663
MUC5AC	1 ± 0.38	1.73 ± 0.75	0.53 ± 0.23	1 ± 0.86	0.64 ± 0.20	0.55 ± 0.26	0.57 ± 0.33	0.57 ± 0.33	1 ± 0.72	0.84 ± 0.33	1.06 ± 0.66	1.73 ± 0.80	0.54 ± 0.30		0.848	0.957	0.220	0.430	0.210	0.381	0.381	0.992	0.992	0.992	1.000	1.000	1.000	0.982	1.000	0.283	0.761	0.948	0.124	0.943	0.359	0.672	0.052		0.376	0.887	0.350	0.607	0.463	0.956	0.564	0.217	0.694	0.084	0.888
MYD88	1 ± 0.10	5.36 ± 6.05	1.52 ± 0.51	1 ± 0.64	2.56 ± 3.07	1.99 ± 1.75	1.36 ± 0.62	0.44 ± 0.21	1 ± 0.63	1.37 ± 0.71	2.11 ± 1.62	2.29 ± 1.59	1.16 ± 0.46		0.626	1.000	0.472	0.166	0.591	0.977	0.986	0.920	0.725	0.152	0.977	0.460	0.869	0.995	0.776	0.874	1.000	0.939	0.967	0.998	1.000	0.894	0.919		0.908	0.985	0.913	0.921	0.345	0.081	0.278	0.595	0.767	1.000	0.988
NFKB1	1 ± 0.08	0.88 ± 0.34	0.48 ± 0.14	1 ± 0.43	1.66 ± 0.85	1.12 ± 0.31	1.26 ± 0.23	0.59 ± 0.28	1 ± 0.80	1.31 ± 0.51	1.00 ± 0.41	0.98 ± 0.29	0.80 ± 0.31		0.987	0.369	0.454	0.092	0.991	0.922	0.731	0.225	0.740	0.016*	0.990	0.510	0.365	0.599	1.000	0.998	0.873	0.590	0.604	0.235	0.999	0.878	0.976		0.406	0.671	0.772	0.645	0.806	0.941	0.530	0.401	0.961	0.909	0.754
TLR4	1 ± 0.01	0.88 ± 0.76	0.44 ± 0.14	1 ± 0.42	1.98 ± 1.28	1.90 ± 1.41	1.53 ± 0.85	0.69 ± 0.15	1 ± 0.39	2.10 ± 1.08	1.08 ± 0.34	1.08 ± 0.56	1.76 ± 1.47		0.998	0.674	0.705	0.309	0.394	0.915	0.987	1.000	0.949	0.246	0.975	0.307	0.762	0.081	1.000	1.000	0.583	0.126	0.290	0.966	1.000	0.684	0.771		0.366	0.512	0.913	0.972	0.505	0.522	0.264	0.813	0.471	0.945	0.124
