# Supplementary material for: Piglet innate immune response to Streptococcus suis colonization is modulated by the virulence of the strain
Source: Vet Res. 2021 Dec 19;52:145. doi: 10.1186/s13567-021-01013-w (PMC8684544; doi:10.1186/s13567-021-01013-w)
Supplement: Supplementary file 5 — Additional file 5. Gene expression in tissues samples. Gene expression from tissues samples, including means, standard deviations, and P-values. [file 13567_2021_1013_MOESM5_ESM.xlsx]

## Sheet: Tissue values
*Pairwise comparision with P<0.05
Differences between T15 day1 - S10 day 3 and S10 day1 - T15 day 3 were not shown
	Trachea
	Mean ± SD						Pvalue		Pvalue					Pvalue			Pvalue
	PBS	T15		S10					PBS group vs. T15		PBS group vs. S10			T15 vs. S10			Day1 vs. Day 3
	Day1	Day1	Day3	Day1	Day3		ANOVA		Day1	Day3	Day1	Day3		Day1	Day3		T15	S10
CCL2	1 ± 1.06	0.70 ± 0.22	0.47 ± 0.09	0.60 ± 0.35	0.54 ± 0.23		0.649		0.925	0.619	0.803	0.725		0.998	1000		0.969	1000
CCL3	1 ± 0.37	0.88 ± 0.46	0.93 ± 0.63	0.70 ± 0.49	0.65 ± 0.23		0.776		0.995	0.999	0.878	0.804		0.979	0.904		1000	1000
CCL5	1 ± 0.29	0.72 ± 0.16	1.13 ± 0.21	0.90 ± 0.34	1.10 ± 0.30		0.253		0.605	0.958	0.982	0.986		0.885	1000		0.256	0.833
CRP	1 ± 0.27	0.96 ± 0.39	0.92 ± 0.21	0.58 ± 0.22	0.65 ± 0.17		0.125		0.999	0.993	0.211	0.374		0.292	0.608		1000	0.994
HP	1 ± 0.57	0.63 ± 0.21	0.57 ± 0.21	0.82 ± 0.31	0.63 ± 0.31		0.420		0.575	0.445	0.943	0.567		0.937	0.999		0.999	0.934
IL10	1 ± 0.11	0.31 ± 0.34	0.36 ± 0.37	0.33 ± 0.25	0.57 ± 0.25		0.016*		0.024*	0.036*	0.029*	0.246		1000	0.804		0.999	0.747
IL1A	1 ± 0.52	1.50 ± 0.80	0.97 ± 0.23	0.80 ± 0.33	0.62 ± 0.29		0.166		0.596	1000	0.973	0.791		0.284	0.831		0.548	0.983
IL1B	1 ± 0.29	0.60 ± 0.27	0.86 ± 0.87	0.50 ± 0.21	0.78 ± 0.37		0.575		0.751	0.993	0.562	0.964		0.997	0.999		0.930	0.902
IL6	1 ± 0.15	0.75 ± 0.36	0.69 ± 0.26	1.00 ± 0.25	0.79 ± 0.31		0.393		0.710	0.511	1000	0.823		0.723	0.980		0.997	0.834
IL8	1 ± 0.29	0.54 ± 0.40	0.60 ± 0.27	0.65 ± 0.36	0.63 ± 0.15		0.284		0.261	0.400	0.505	0.459		0.986	1000		0.998	1000
ITIH4	1 ± 1.13	0.91 ± 0.21	0.75 ± 0.33	0.74 ± 0.14	0.90 ± 0.18		0.953		0.999	0.965	0.960	0.999		0.991	0.995		0.993	0.994
SAA	1 ± 0.26	1.00 ± 0.48	1.72 ± 1.16	2.29 ± 2.51	0.87 ± 0.34		0.475		1000	0.927	0.616	1000		0.615	0.875		0.927	0.529
TLR2	1 ± 0.30	0.89 ± 0.21	0.92 ± 0.15	1.04 ± 0.28	0.87 ± 0.34		0.868		0.970	0.993	1000	0.955		0.919	0.999		1000	0.892
TLR6	1 ± 0.35	0.57 ± 0.10	0.46 ± 0.11	0.56 ± 0.13	0.56 ± 0.11		0.008*		0.035*	0.007*	0.034*	0.032*		1000	0.939		0.924	1000
TNF	1 ± 0.39	0.78 ± 0.94	0.31 ± 0.23	0.28 ± 0.20	0.27 ± 0.25		0.156		0.964	0.313	0.273	0.260		0.611	1000		0.667	1000
	Cranial lobe - Lungs
	Mean ± SD						Pvalue		Pvalue					Pvalue			Pvalue
	PBS	T15		S10					PBS group vs. T15		PBS group vs. S10			T15 vs. S10			Day1 vs. Day 3
	Day1	Day1	Day3	Day1	Day3		ANOVA		Day1	Day3	Day1	Day3		Day1	Day3		T15	S10
CCL2	1 ± 0.12	1.74 ± 0.69	1.44 ± 0.57	3.04 ± 4.03	1.27 ± 0.45		0.581		0.979	0.997	0.545	1000		0.854	1000		0.999	0.668
CCL3	1 ± 0.25	1.75 ± 1.33	1.24 ± 0.41	1.55 ± 0.89	0.71 ± 0.21		0.339		0.625	0.991	0.834	0.982		0.995	0.857		0.864	0.534
CCL5	1 ± 0.43	0.94 ± 0.29	1.25 ± 0.16	0.92 ± 0.42	1.10 ± 0.22		0.598		0.999	0.797	0.997	0.992		1000	0.958		0.654	0.937
CRP	1 ± 0.30	1.24 ± 0.24	1.26 ± 0.29	1.25 ± 0.24	1.32 ± 0.26		0.503		0.709	0.663	0.672	0.449		1000	0.996		1000	0.995
HP	1 ± 0.48	2.12 ± 0.83	1.90 ± 0.67	1.65 ± 0.80	1.82 ± 0.17		0.184		0.144	0.317	0.612	0.403		0.827	1000		0.986	0.996
IL10	1 ± 0.24	2.24 ± 1.24	1.49 ± 0.37	1.15 ± 0.53	0.96 ± 0.41		0.079		0.109	0.832	0.998	1000		0.184	0.786		0.511	0.994
IL1A	1 ± 0.49	0.47 ± 0.32	0.69 ± 0.15	0.65 ± 0.22	0.71 ± 0.17		0.221		0.142	0.597	0.494	0.636		0.907	1000		0.835	0.999
IL1B	1 ± 0.30	2.15 ± 1.85	1.88 ± 0.63	1.94 ± 1.90	1.18 ± 0.38		0.625		0.691	0.852	0.818	1000		0.999	0.927		0.998	0.904
IL6	1 ± 0.37	0.81 ± 0.25	0.78 ± 0.35	1.34 ± 0.67	0.87 ± 0.19		0.304		0.957	0.931	0.744	0.991		0.361	0.997		1000	0.482
IL8	1 ± 0.54	0.91 ± 0.50	0.98 ± 0.49	0.95 ± 0.40	0.94 ± 0.08		0.998		0.998	1000	1000	1000		1000	1000		0.999	1000
ITIH4	1 ± 0.29	1.11 ± 0.37	0.83 ± 0.24	1.34 ± 0.56	0.79 ± 0.20		0.221		0.990	0.955	0.653	0.917		0.886	1000		0.780	0.231
SAA	1 ± 0.25	0.72 ± 0.28	1.76 ± 1.23	4.18 ± 6.14	2.43 ± 1.40		0.474		1000	0.995	0.539	0.953		0.459	0.997		0.985	0.906
TLR2	1 ± 0.19	1.04 ± 0.24	1.45 ± 0.33	1.39 ± 0.74	1.63 ± 0.31		0.195		1000	0.558	0.665	0.246		0.750	0.968		0.647	0.924
TLR6	1 ± 0.12	1.07 ± 0.22	1.05 ± 0.33	1.00 ± 0.23	1.71 ± 0.50		0.022*		0.998	0.999	1000	0.037*		0.998	0.055		1000	0.037*
TNF	1 ± 0.34	1.16 ± 0.57	1.32 ± 1.10	1.45 ± 0.90	0.62 ± 0.15		0.523		0.997	0.964	0.891	0.938		0.976	0.630		0.997	0.483
	Caudal lobe - Lungs
	Mean ± SD						Pvalue		Pvalue					Pvalue			Pvalue
	PBS	T15		S10					PBS group vs. T15		PBS group vs. S10			T15 vs. S10			Day1 vs. Day 3
	Day1	Day1	Day3	Day1	Day3		ANOVA		Day1	Day3	Day1	Day3		Day1	Day3		T15	S10
CCL2	1 ± 0.36	0.97 ± 0.51	1.01 ± 0.34	1.90 ± 2.01	0.70 ± 0.29		0.491		1000	1000	0.687	0.991		0.657	0.990		1000	0.431
CCL3	1 ± 0.53	1.02 ± 0.17	0.62 ± 0.13	0.74 ± 0.39	0.35 ± 0.16		0.048*		1000	0.464	0.781	0.070		0.743	0.748		0.425	0.429
CCL5	1 ± 0.48	0.56 ± 0.21	0.63 ± 0.11	0.52 ± 0.20	0.72 ± 0.16		0.131		0.177	0.318	0.128	0.570		1000	0.989		0.995	0.828
CRP	1 ± 0.94	1.16 ± 0.83	0.98 ± 0.17	1.10 ± 0.73	0.72 ± 0.36		0.904		0.997	1000	1000	0.974		1000	0.980		0.995	0.929
HP	1 ± 0.41	1.78 ± 0.59	1.49 ± 0.72	1.41 ± 1.04	0.70 ± 0.34		0.214		0.483	0.833	0.900	0.966		0.932	0.475		0.969	0.567
IL10	1 ± 0.92	0.20 ± 0.13	0.26 ± 0.20	0.27 ± 0.23	0.26 ± 0.11		0.100		0.126	0.176	0.181	0.170		0.999	1000		1000	1000
IL1A	1 ± 1.16	1.03 ± 0.61	1.18 ± 0.34	0.87 ± 0.47	0.75 ± 0.43		0.909		1000	0.995	0.998	0.982		0.996	0.887		0.998	0.999
IL1B	1 ± 0.56	0.60 ± 0.22	0.84 ± 0.50	0.77 ± 0.31	0.76 ± 0.36		0.729		0.640	0.981	0.927	0.921		0.973	0.999		0.909	1000
IL6	1 ± 0.31	1.51 ± 0.13	1.09 ± 0.39	1.90 ± 1.75	1.02 ± 0.45		0.506		0.908	1000	0.572	1000		0.963	1000		0.951	0.595
IL8	1 ± 0.57	0.20 ± 0.16	0.70 ± 0.32	0.45 ± 0.12	0.48 ± 0.12		0.025*		0.017*	0.649	0.136	0.177		0.784	0.855		0.202	1000
ITIH4	1 ± 0.86	0.77 ± 0.17	0.68 ± 0.34	0.52 ± 0.34	0.43 ± 0.20		0.453		0.949	0.854	0.578	0.420		0.932	0.931		0.999	0.999
SAA	1 ± 0.29	0.62 ± 0.40	2.54 ± 1.21	0.67 ± 0.49	0.85 ± 0.19		0.003*		0.913	0.025*	0.944	0.997		1000	0.013*		0.005*	0.994
TLR2	1 ± 0.11	1.31 ± 0.12	1.91 ± 0.48	1.22 ± 0.57	1.15 ± 0.11		0.019*		0.716	0.014*	0.887	0.967		0.996	0.049*		0.149	0.999
TLR6	1 ± 0.51	1.24 ± 0.58	1.81 ± 0.76	1.27 ± 0.44	1.98 ± 0.46		0.123		0.972	0.302	0.957	0.152		1000	0.991		0.626	0.419
TNF	1 ± 0.47	0.53 ± 0.18	0.35 ± 0.21	0.38 ± 0.25	0.17 ± 0.15		0.007*		0.169	0.030*	0.040*	0.005*		0.922	0.889		0.867	0.824
	Submandibular lymph node
	Mean ± SD						Pvalue		Pvalue					Pvalue			Pvalue
	PBS	T15		S10					PBS group vs. T15		PBS group vs. S10			T15 vs. S10			Day1 vs. Day 3
	Day1	Day1	Day3	Day1	Day3		ANOVA		Day1	Day3	Day1	Day3		Day1	Day3		T15	S10
APOA1	1 ± 0.45	2.24 ± 0.78	1.74 ± 0.85	2.72 ± 1.87	1.52 ± 0.59		0.217		0.470	0.849	0.182	0.950		0.961	0.998		0.957	0.496
BCL2	1 ± 0.37	1.42 ± 0.40	1.52 ± 0.23	1.62 ± 0.76	1.59 ± 0.34		0.345		0.686	0.519	0.352	0.393		0.973	0.999		0.998	1000
C3	1 ± 0.09	0.95 ± 0.30	1.90 ± 0.81	1.08 ± 0.34	1.68 ± 0.10		0.016*		1000	0.055	0.999	0.206		0.993	0.937		0.041*	0.306
CASP1	1 ± 0.19	1.35 ± 0.26	1.45 ± 0.28	1.58 ± 0.55	1.35 ± 0.19		0.187		0.556	0.329	0.134	0.547		0.851	0.993		0.992	0.858
CCL2	1 ± 0.39	1.48 ± 0.44	2.30 ± 0.49	1.34 ± 0.37	1.18 ± 0.54		0.009*		0.580	0.007*	0.815	0.978		0.993	0.022*		0.123	0.985
CCL3	1 ± 0.31	0.79 ± 0.15	1.53 ± 0.33	1.01 ± 0.24	1.02 ± 0.44		0.045*		0.863	0.164	1000	1000		0.851	0.185		0.028*	1000
CCL4	1 ± 0.57	0.92 ± 0.13	1.39 ± 0.20	0.93 ± 0.32	1.00 ± 0.21		0.282		0.997	0.471	0.998	1000		1000	0.482		0.305	0.998
CCL5	1 ± 0.94	0.68 ± 0.14	1.52 ± 0.09	0.73 ± 0.44	0.94 ± 0.37		0.180		0.894	0.586	0.934	1000		1000	0.490		0.174	0.972
CD163	1 ± 0.39	1.26 ± 1.47	1.37 ± 0.86	0.82 ± 0.31	0.83 ± 0.62		0.836		0.991	0.968	0.998	0.998		0.943	0.889		1000	1000
CXCL10	1 ± 0.74	2.92 ± 2.58	2.39 ± 0.74	2.28 ± 1.59	0.86 ± 0.23		0.225		0.367	0.657	0.718	1000		0.969	0.573		0.984	0.636
CXCR2	1 ± 0.30	1.39 ± 0.67	3.69 ± 5.04	1.70 ± 0.83	1.70 ± 0.89		0.546		0.999	0.505	0.993	0.993		1000	0.750		0.641	1000
CXCR3	1 ± 0.42	0.77 ± 0.30	1.08 ± 0.23	0.88 ± 0.38	0.95 ± 0.20		0.680		0.833	0.995	0.980	0.999		0.987	0.972		0.626	0.997
FAS	1 ± 0.23	1.17 ± 0.31	1.34 ± 0.31	0.98 ± 0.22	1.28 ± 0.11		0.198		0.868	0.329	1000	0.533		0.814	0.995		0.851	0.465
FOS	1 ± 0.32	1.25 ± 0.46	1.74 ± 0.72	1.61 ± 1.12	1.24 ± 0.39		0.543		0.984	0.545	0.703	0.984		0.937	0.833		0.835	0.935
HP	1 ± 0.26	0.78 ± 0.12	1.15 ± 0.30	0.89 ± 0.07	1.11 ± 0.33		0.217		0.691	0.903	0.964	0.965		0.962	0.999		0.240	0.698
HSPA14	1 ± 0.24	0.95 ± 0.15	0.87 ± 0.12	1.00 ± 0.20	0.88 ± 0.21		0.752		0.996	0.855	1000	0.879		0.995	1000		0.968	0.873
ICAM1	1 ± 0.21	1.27 ± 0.26	1.66 ± 0.39	1.35 ± 0.42	1.11 ± 0.39		0.121		0.810	0.099	0.616	0.992		0.996	0.206		0.505	0.852
ICAM2	1 ± 0.11	1.01 ± 0.19	1.54 ± 0.47	1.15 ± 0.28	1.24 ± 0.28		0.106		1000	0.114	0.952	0.781		0.966	0.584		0.128	0.992
IFITM1	1 ± 0.52	2.23 ± 1.49	1.54 ± 0.17	2.58 ± 1.95	1.09 ± 0.23		0.249		0.556	0.960	0.325	1000		0.992	0.980		0.905	0.382
IFNA1	1 ± 0.41	1.51 ± 0.25	1.40 ± 0.39	1.74 ± 0.64	0.99 ± 0.46		0.122		0.509	0.713	0.184	1000		0.946	0.688		0.996	0.172
IFNG	1 ± 0.31	0.68 ± 0.19	1.18 ± 0.24	0.65 ± 0.69	0.84 ± 0.45		0.387		0.819	0.973	0.764	0.979		1000	0.774		0.480	0.970
IKBKB	1 ± 0.25	1.06 ± 0.10	1.68 ± 0.76	1.24 ± 0.38	2.02 ± 0.71		0.056		1000	0.363	0.961	0.080		0.987	0.878		0.454	0.245
IL10	1 ± 0.19	1.03 ± 0.59	1.22 ± 0.35	0.68 ± 0.17	0.74 ± 0.35		0.252		1000	0.912	0.728	0.839		0.650	0.372		0.950	0.999
IL12B	1 ± 0.64	1.05 ± 0.55	1.81 ± 0.53	1.41 ± 1.10	1.08 ± 0.56		0.467		1000	0.508	0.923	1000		0.949	0.596		0.564	0.961
IL18	1 ± 0.13	1.22 ± 0.94	0.87 ± 0.09	0.79 ± 0.31	0.67 ± 0.19		0.515		0.958	0.993	0.962	0.843		0.675	0.973		0.807	0.996
IL1A	1 ± 0.23	1.10 ± 0.32	1.68 ± 0.33	1.41 ± 0.71	1.23 ± 0.35		0.211		0.997	0.198	0.652	0.932		0.832	0.566		0.325	0.974
IL1B	1 ± 0.93	1.21 ± 0.68	3.10 ± 1.66	1.00 ± 0.51	1.05 ± 0.37		0.027*		0.998	0.046*	1000	1000		0.998	0.053		0.081	1000
IL1R1	1 ± 0.25	1.30 ± 0.19	1.69 ± 0.44	1.20 ± 0.27	1.17 ± 0.53		0.142		0.763	0.101	0.931	0.959		0.994	0.301		0.565	1000
IL1RN	1 ± 0.79	2.33 ± 1.49	6.88 ± 6.49	2.42 ± 0.82	2.62 ± 1.33		0.130		0.971	0.100	0.963	0.943		1000	0.330		0.273	1000
IL23	1 ± 0.21	1.48 ± 0.48	1.23 ± 0.23	1.66 ± 0.68	1.20 ± 0.22		0.231		0.482	0.926	0.208	0.957		0.972	1000		0.906	0.527
IL6	1 ± 0.28	0.92 ± 0.19	1.24 ± 0.26	0.77 ± 0.19	0.96 ± 0.31		0.167		0.991	0.658	0.689	0.999		0.906	0.530		0.403	0.807
IL8	1 ± 0.27	1.46 ± 1.16	2.23 ± 1.43	0.81 ± 0.63	0.68 ± 0.20		0.142		0.946	0.328	0.998	0.985		0.832	0.148		0.733	1000
IRF3	1 ± 0.06	1.02 ± 0.25	1.33 ± 0.36	1.15 ± 0.37	1.36 ± 0.23		0.252		1000	0.471	0.937	0.389		0.957	1000		0.516	0.815
IRF7	1 ± 0.71	3.23 ± 2.64	1.52 ± 0.42	2.50 ± 1.61	1.46 ± 0.43		0.235		0.238	0.985	0.595	0.990		0.950	1000		0.479	0.844
ITIH4	1 ± 0.39	1.51 ± 0.34	2.98 ± 1.69	2.30 ± 1.27	2.35 ± 1.28		0.165		0.966	0.147	0.508	0.470		0.859	0.928		0.387	1000
JUN	1 ± 0.17	1.05 ± 0.21	1.52 ± 0.77	1.14 ± 0.73	1.19 ± 0.72		0.746		1000	0.722	0.997	0.989		0.999	0.930		0.783	1000
MCL1	1 ± 0.18	1.58 ± 0.05	1.27 ± 0.32	1.20 ± 0.27	1.02 ± 0.22		0.015*		0.018*	0.467	0.717	1000		0.177	0.524		0.338	0.772
MYD88	1 ± 0.23	1.15 ± 0.34	1.43 ± 0.57	1.08 ± 0.20	1.35 ± 0.38		0.443		0.979	0.486	0.998	0.662		0.999	0.998		0.805	0.831
NFKB1	1 ± 0.05	1.00 ± 0.04	1.11 ± 0.24	0.94 ± 0.19	1.04 ± 0.12		0.628		1000	0.840	0.982	0.996		0.982	0.961		0.839	0.894
NFKBIA	1 ± 0.05	1.25 ± 0.42	1.60 ± 0.63	1.34 ± 0.42	1.73 ± 1.01		0.462		0.974	0.617	0.922	0.440		0.999	0.998		0.913	0.883
PTGS2	1 ± 0.15	1.83 ± 1.71	3.55 ± 1.48	1.35 ± 0.42	1.25 ± 0.45		0.025*		0.798	0.026*	0.989	0.997		0.966	0.049*		0.193	1000
PTX3	1 ± 0.47	1.21 ± 0.64	2.24 ± 1.29	2.10 ± 1.11	0.99 ± 0.62		0.159		0.997	0.320	0.428	1000		0.623	0.313		0.495	0.420
SAA	1 ± 0.28	2.70 ± 4.96	2.67 ± 2.74	0.83 ± 0.76	1.61 ± 1.99		0.782		0.897	0.903	1000	0.997		0.860	0.980		1000	0.993
SELP	1 ± 0.20	1.37 ± 0.32	3.05 ± 1.03	1.73 ± 0.37	1.76 ± 0.82		0.005*		0.916	0.003*	0.504	0.463		0.929	0.075		0.015*	1000
STAT1	1 ± 0.40	1.96 ± 1.02	1.62 ± 0.27	1.53 ± 0.66	1.37 ± 0.19		0.272		0.196	0.585	0.714	0.902		0.832	0.971		0.920	0.994
STAT2	1 ± 0.19	1.64 ± 0.60	0.89 ± 0.16	1.17 ± 0.39	0.95 ± 0.19		0.054		0.124	0.992	0.956	1000		0.360	0.999		0.057	0.902
TLR1	1 ± 0.16	1.31 ± 0.33	1.03 ± 0.51	1.05 ± 0.51	0.94 ± 0.44		0.752		0.818	1000	1000	1000		0.894	0.998		0.871	0.996
TLR2	1 ± 0.30	0.92 ± 0.39	1.07 ± 0.07	0.84 ± 0.30	0.80 ± 0.29		0.691		0.993	0.997	0.932	0.868		0.995	0.706		0.946	1000
TLR4	1 ± 0.38	1.18 ± 1.31	1.04 ± 0.27	0.88 ± 0.19	0.63 ± 0.36		0.800		0.995	1000	0.999	0.922		0.967	0.888		0.998	0.978
TLR6	1 ± 0.40	1.17 ± 0.59	1.11 ± 0.38	1.11 ± 0.35	0.91 ± 0.39		0.908		0.977	0.996	0.996	0.998		1000	0.960		1000	0.960
TNF	1 ± 0.37	1.24 ± 0.26	1.47 ± 0.36	1.15 ± 0.23	1.12 ± 0.15		0.240		0.751	0.182	0.940	0.971		0.991	0.439		0.776	1000
TNFRSF1A	1 ± 0.40	1.45 ± 0.40	1.71 ± 0.70	1.39 ± 0.24	1.43 ± 0.49		0.363		0.655	0.258	0.766	0.704		1000	0.912		0.938	1000
TP53	1 ± 0.10	1.19 ± 0.27	1.31 ± 0.40	1.22 ± 0.22	1.19 ± 0.25		0.584		0.838	0.489	0.752	0.839		1000	0.969		0.969	1000
TRAIL	1 ± 0.37	1.46 ± 0.81	1.03 ± 0.18	1.09 ± 0.32	0.82 ± 0.10		0.361		0.580	1000	0.998	0.975		0.753	0.960		0.629	0.897
TRAIL-R	1 ± 0.16	1.62 ± 0.68	1.25 ± 0.41	1.53 ± 1.00	1.22 ± 0.46		0.617		0.614	0.977	0.737	0.986		0.999	1000		0.905	0.947
VCAM1	1 ± 0.09	1.01 ± 0.15	1.01 ± 0.15	1.05 ± 0.14	0.72 ± 0.33		0.156		1000	1000	0.995	0.288		0.997	0.271		1000	0.159
	Tracheobronchial lymph node
	Mean ± SD						Pvalue		Pvalue					Pvalue			Pvalue
	PBS	T15		S10					PBS group vs. T15		PBS group vs. S10			T15 vs. S10			Day1 vs. Day 3
	Day1	Day1	Day3	Day1	Day3		ANOVA		Day1	Day3	Day1	Day3		Day1	Day3		T15	S10
APOA1	1 ± 0.57	0.95 ± 0.38	3.78 ± 5.84	2.52 ± 3.38	0.63 ± 0.13		0.556		1000	0.698	0.952	1000		0.946	0.597		0.597	0.683
BCL2	1 ± 0.45	1.04 ± 0.34	0.66 ± 0.24	1.43 ± 0.43	0.92 ± 0.35		0.108		1000	0.686	0.490	0.998		0.587	0.845		0.845	0.587
C3	1 ± 0.18	0.75 ± 0.21	0.71 ± 0.26	0.86 ± 0.23	0.70 ± 0.18		0.280		0.484	0.343	0.873	0.321		0.950	1000		1000	0.999
CASP1	1 ± 0.10	1.74 ± 0.75	1.43 ± 0.28	2.25 ± 0.74	1.64 ± 0.23		0.039*		0.272	0.750	0.022*	0.401		0.619	0.971		0.971	0.895
CCL2	1 ± 0.22	1.54 ± 0.68	1.64 ± 0.47	1.25 ± 0.40	1.41 ± 0.25		0.307		0.447	0.284	0.927	0.680		0.881	0.944		0.944	0.997
CCL3	1 ± 0.54	0.94 ± 0.19	1.27 ± 0.33	1.03 ± 0.48	1.12 ± 0.24		0.771		0.999	0.851	1000	0.991		0.998	0.979		0.979	0.743
CCL4	1 ± 0.44	1.15 ± 0.28	1.26 ± 0.41	1.15 ± 0.58	1.29 ± 0.26		0.860		0.985	0.889	0.986	0.846		1000	1000		1000	0.994
CCL5	1 ± 0.55	0.78 ± 0.08	1.08 ± 0.36	1.06 ± 0.93	1.21 ± 0.40		0.846		0.976	1000	1000	0.981		0.947	0.997		0.997	0.929
CD163	1 ± 0.21	1.29 ± 0.79	0.64 ± 0.37	0.90 ± 0.40	0.56 ± 0.28		0.217		0.900	0.793	0.998	0.654		0.760	0.999		0.999	0.312
CXCL10	1 ± 0.98	4.11 ± 3.93	2.34 ± 1.45	3.80 ± 3.59	1.82 ± 1.06		0.406		0.450	0.942	0.546	0.990		1000	0.998		0.998	0.861
CXCR2	1 ± 0.26	1.67 ± 1.14	0.83 ± 0.34	3.87 ± 5.11	0.92 ± 0.27		0.358		0.994	1000	0.450	1000		0.683	1000		1000	0.986
CXCR3	1 ± 0.45	0.67 ± 0.14	0.91 ± 0.33	0.87 ± 0.45	0.92 ± 0.29		0.736		0.672	0.995	0.983	0.997		0.923	1000		1000	0.870
FAS	1 ± 0.17	0.93 ± 0.28	0.72 ± 0.12	0.94 ± 0.19	0.92 ± 0.24		0.410		0.989	0.353	0.995	0.977		1000	0.675		0.675	0.612
FOS	1 ± 0.15	1.39 ± 0.42	1.31 ± 0.69	1.85 ± 1.11	1.07 ± 0.45		0.408		0.912	0.957	0.385	1000		0.851	0.982		0.982	1000
HP	1 ± 0.23	1.06 ± 0.44	1.46 ± 0.68	0.94 ± 0.23	0.90 ± 0.17		0.318		0.999	0.495	1000	0.996		0.992	0.313		0.313	0.625
HSPA14	1 ± 0.15	1.00 ± 0.14	1.03 ± 0.10	1.10 ± 0.21	1.26 ± 0.26		0.266		1000	0.999	0.932	0.300		0.940	0.409		0.409	1000
ICAM1	1 ± 0.24	1.12 ± 0.21	1.00 ± 0.13	1.42 ± 0.40	0.98 ± 0.20		0.121		0.958	1000	0.179	1000		0.471	1000		1000	0.953
ICAM2	1 ± 0.13	1.18 ± 0.15	1.11 ± 0.21	1.15 ± 0.20	1.19 ± 0.07		0.484		0.537	0.844	0.694	0.472		0.999	0.961		0.961	0.980
IFITM1	1 ± 0.56	2.45 ± 1.90	1.52 ± 0.84	2.43 ± 1.39	1.30 ± 0.33		0.305		0.421	0.967	0.437	0.996		1000	0.999		0.999	0.783
IFNA1	1 ± 0.32	1.10 ± 0.22	0.73 ± 0.50	1.15 ± 0.47	0.71 ± 0.37		0.386		0.996	0.863	0.982	0.820		1000	1000		1000	0.681
IFNG	1 ± 0.35	1.22 ± 0.53	1.54 ± 0.59	1.19 ± 0.73	1.72 ± 0.51		0.400		0.979	0.651	0.988	0.397		1000	0.991		0.991	0.922
IKBKB	1 ± 0.16	0.83 ± 0.06	0.72 ± 0.18	0.96 ± 0.23	0.80 ± 0.19		0.191		0.634	0.212	0.998	0.525		0.807	0.960		0.960	0.909
IL10	1 ± 0.42	1.20 ± 0.53	1.04 ± 0.20	1.01 ± 0.24	0.90 ± 0.27		0.824		0.927	1000	1000	0.994		0.935	0.982		0.982	0.962
IL12B	1 ± 0.53	1.31 ± 0.64	1.34 ± 0.51	1.68 ± 0.98	1.07 ± 0.42		0.617		0.957	0.944	0.588	1000		0.927	0.976		0.976	1000
IL18	1 ± 0.32	1.12 ± 0.66	0.82 ± 0.18	0.87 ± 0.16	0.88 ± 0.49		0.837		0.993	0.970	0.990	0.993		0.901	1000		1000	0.837
IL1A	1 ± 0.24	1.22 ± 0.37	1.38 ± 0.55	1.39 ± 0.54	1.31 ± 0.27		0.673		0.946	0.704	0.680	0.832		0.973	0.999		0.999	0.980
IL1B	1 ± 0.55	4.15 ± 2.80	4.59 ± 2.58	3.35 ± 1.86	2.69 ± 0.75		0.130		0.199	0.117	0.457	0.735		0.975	0.645		0.645	0.998
IL1R1	1 ± 0.11	1.05 ± 0.11	1.07 ± 0.18	1.16 ± 0.24	0.93 ± 0.14		0.388		0.991	0.967	0.652	0.968		0.880	0.716		0.716	1000
IL1RN	1 ± 0.38	3.92 ± 2.78	3.79 ± 1.18	5.88 ± 3.49	4.06 ± 2.44		0.115		0.429	0.472	0.065	0.386		0.761	1000		1000	1000
IL23	1 ± 0.19	1.35 ± 0.76	0.69 ± 0.21	1.23 ± 0.44	0.69 ± 0.17		0.133		0.758	0.830	0.938	0.828		0.992	1000		1000	0.220
IL6	1 ± 0.30	0.99 ± 0.18	1.15 ± 0.26	1.11 ± 0.19	1.32 ± 0.17		0.262		1000	0.866	0.959	0.301		0.939	0.824		0.824	0.829
IL8	1 ± 0.25	2.13 ± 1.58	2.47 ± 1.41	3.65 ± 4.38	2.18 ± 1.46		0.608		0.953	0.888	0.492	0.945		0.874	1000		1000	0.999
IRF3	1 ± 0.23	0.80 ± 0.24	0.66 ± 0.13	1.00 ± 0.23	0.87 ± 0.27		0.214		0.729	0.250	1000	0.923		0.727	0.672		0.672	0.888
IRF7	1 ± 0.58	2.47 ± 2.03	1.17 ± 0.45	2.77 ± 1.72	1.29 ± 0.56		0.208		0.491	1000	0.319	0.997		0.997	1000		1000	0.606
ITIH4	1 ± 0.32	1.15 ± 0.26	1.27 ± 0.51	0.99 ± 0.44	1.38 ± 0.18		0.494		0.973	0.829	1000	0.581		0.964	0.991		0.991	0.991
JUN	1 ± 0.25	1.12 ± 0.14	1.09 ± 0.57	1.28 ± 0.22	1.08 ± 0.45		0.855		0.989	0.996	0.802	0.997		0.966	1000		1000	1000
MCL1	1 ± 0.46	1.39 ± 0.37	1.04 ± 0.23	1.45 ± 0.40	1.07 ± 0.19		0.254		0.519	1000	0.398	0.998		0.999	1000		1000	0.616
MYD88	1 ± 0.15	0.84 ± 0.16	0.91 ± 0.21	0.98 ± 0.27	0.83 ± 0.08		0.607		0.746	0.958	1000	0.697		0.830	0.970		0.970	0.983
NFKB1	1 ± 0.10	0.96 ± 0.17	0.70 ± 0.13	1.02 ± 0.07	0.85 ± 0.28		0.078		0.997	0.128	1000	0.686		0.983	0.724		0.724	0.222
NFKBIA	1 ± 0.11	0.89 ± 0.16	0.68 ± 0.07	1.01 ± 0.19	0.69 ± 0.08		0.004*		0.737	0.021*	1000	0.030*		0.698	1000		1000	0.196
PTGS2	1 ± 0.36	1.34 ± 0.68	1.46 ± 0.77	1.32 ± 0.51	1.29 ± 0.12		0.807		0.894	0.750	0.916	0.941		1000	0.991		0.991	0.998
SAA	1 ± 0.70	3.97 ± 6.17	1.90 ± 2.64	6.62 ± 9.87	1.41 ± 0.59		0.566		0.931	0.999	0.586	1000		0.953	1000		1000	0.981
SELP	1 ± 0.08	1.27 ± 0.17	1.53 ± 0.20	1.64 ± 0.48	1.44 ± 0.53		0.127		0.790	0.237	0.110	0.400		0.563	0.996		0.996	0.825
STAT1	1 ± 0.26	1.47 ± 0.75	0.91 ± 0.15	1.46 ± 0.62	0.87 ± 0.22		0.224		0.627	0.999	0.646	0.995		1000	1000		1000	0.475
STAT2	1 ± 0.26	1.66 ± 0.90	0.79 ± 0.24	1.64 ± 0.58	0.95 ± 0.37		0.099		0.438	0.978	0.467	1000		1000	0.991		0.991	0.195
TF	1 ± 0.79	1.47 ± 0.85	3.41 ± 5.29	3.41 ± 6.00	0.35 ± 0.18		0.663		1000	0.875	0.876	0.999		0.938	0.753		0.753	0.938
TLR1	1 ± 0.22	0.95 ± 0.20	0.85 ± 0.04	0.99 ± 0.26	1.12 ± 0.37		0.639		0.999	0.895	1000	0.955		1000	0.529		0.529	0.968
TLR2	1 ± 0.09	0.95 ± 0.27	0.84 ± 0.05	1.15 ± 0.18	0.89 ± 0.17		0.152		0.991	0.698	0.712	0.892		0.452	0.994		0.994	0.911
TLR4	1 ± 0.17	1.16 ± 0.59	0.87 ± 0.25	0.97 ± 0.20	0.75 ± 0.25		0.514		0.955	0.979	1000	0.824		0.914	0.986		0.986	0.722
TLR6	1 ± 0.15	0.87 ± 0.36	0.74 ± 0.30	1.04 ± 0.24	0.85 ± 0.27		0.553		0.964	0.659	1000	0.929		0.915	0.977		0.977	0.950
TNF	1 ± 0.23	1.07 ± 0.27	1.12 ± 0.25	1.05 ± 0.22	1.02 ± 0.58		0.987		0.998	0.984	0.999	1000		1000	0.993		0.993	1000
TNFRSF1A	1 ± 0.05	0.96 ± 0.27	0.86 ± 0.17	1.05 ± 0.26	0.70 ± 0.19		0.186		0.998	0.870	0.998	0.285		0.967	0.799		0.799	0.966
TP53	1 ± 0.12	0.91 ± 0.12	0.78 ± 0.10	1.08 ± 0.07	1.01 ± 0.20		0.047*		0.849	0.183	0.898	1000		0.363	0.150		0.150	0.668
TRAIL	1 ± 0.53	1.24 ± 0.79	0.55 ± 0.13	1.17 ± 0.41	0.58 ± 0.09		0.159		0.948	0.657	0.986	0.715		0.999	1000		1000	0.274
TRAIL-R	1 ± 0.17	1.21 ± 1.09	0.61 ± 0.19	1.08 ± 0.29	0.72 ± 0.04		0.474		0.977	0.822	1000	0.939		0.996	0.998		0.998	0.500
VCAM1	1 ± 0.32	1.11 ± 0.22	0.72 ± 0.09	0.96 ± 0.19	0.74 ± 0.17		0.079		0.942	0.376	0.999	0.444		0.858	1000		1000	0.118
	Liver
	Mean ± SD						Pvalue		Pvalue					Pvalue			Pvalue
	PBS	T15		S10					PBS group vs. T15		PBS group vs. S10			T15 vs. S10			Day1 vs. Day 3
	Day1	Day1	Day3	Day1	Day3		ANOVA		Day1	Day3	Day1	Day3		Day1	Day3		T15	S10
APOA1	1 ± 0.09	0.95 ± 0.22	0.98 ± 0.07	1.00 ± 0.30	1.12 ± 0.25		0.809		0.996	1000	1000	0.923		0.995	0.862		1000	0.929
BCL2	1 ± 0.19	1.39 ± 0.16	1.05 ± 0.07	0.74 ± 0.25	1.01 ± 0.23		0.005*		0.071	0.996	0.346	1000		0.002*	0.999		0.134	0.305
C3	1 ± 0.17	0.92 ± 0.19	1.12 ± 0.13	0.98 ± 0.20	1.12 ± 0.13		0.340		0.952	0.836	1000	0.819		0.985	1000		0.441	0.717
C5	1 ± 0.12	1.00 ± 0.20	1.16 ± 0.26	1.21 ± 0.29	1.13 ± 0.09		0.520		1000	0.801	0.628	0.904		0.628	0.999		0.801	0.981
CASP1	1 ± 0.19	1.19 ± 0.51	1.08 ± 0.30	1.45 ± 0.72	1.26 ± 0.29		0.659		0.971	0.999	0.616	0.914		0.919	0.976		0.996	0.973
CASP3	1 ± 0.15	0.95 ± 0.15	0.96 ± 0.15	0.78 ± 0.05	0.77 ± 0.12		0.061		0.983	0.994	0.173	0.136		0.379	0.261		1000	1000
CASP8	1 ± 0.15	1.22 ± 0.39	0.94 ± 0.09	0.96 ± 0.25	0.85 ± 0.06		0.254		0.651	0.996	0.999	0.871		0.500	0.974		0.445	0.955
CCL2	1 ± 0.12	1.25 ± 0.38	0.94 ± 0.29	0.74 ± 0.21	0.91 ± 0.23		0.146		0.672	0.998	0.626	0.987		0.091	1000		0.488	0.884
CCL4	1 ± 0.36	0.92 ± 0.27	0.80 ± 0.25	0.75 ± 0.19	0.79 ± 0.33		0.711		0.993	0.847	0.725	0.831		0.917	1000		0.974	1000
CCL5	1 ± 1.28	0.32 ± 0.09	0.38 ± 0.04	0.31 ± 0.13	0.41 ± 0.05		0.427		0.480	0.562	0.466	0.617		1000	1000		1000	0.999
CD163	1 ± 0.16	1.01 ± 0.54	0.87 ± 0.31	0.83 ± 0.15	0.88 ± 0.13		0.865		1000	0.971	0.920	0.975		0.901	1000		0.960	0.999
CFH	1 ± 0.12	0.96 ± 0.17	1.17 ± 0.38	0.97 ± 0.21	1.26 ± 0.36		0.436		0.999	0.885	1000	0.668		1000	0.992		0.779	0.588
CRP	1 ± 0.69	1.18 ± 0.48	1.94 ± 0.89	1.90 ± 1.19	1.82 ± 0.49		0.336		0.997	0.478	0.518	0.603		0.708	0.999		0.667	1000
FAS	1 ± 0.43	1.16 ± 0.25	1.03 ± 0.38	0.84 ± 0.38	0.91 ± 0.17		0.718		0.961	1000	0.956	0.996		0.664	0.987		0.982	0.997
FASLG	1 ± 0.60	0.56 ± 0.12	0.45 ± 0.11	0.42 ± 0.08	0.47 ± 0.12		0.064		0.236	0.099	0.075	0.122		0.958	1000		0.983	0.999
HP	1 ± 0.35	1.30 ± 0.23	1.37 ± 0.08	1.54 ± 0.39	1.22 ± 0.24		0.144		0.556	0.380	0.097	0.807		0.757	0.937		0.997	0.501
ICAM1	1 ± 0.15	1.39 ± 0.18	1.26 ± 0.21	0.96 ± 0.39	0.99 ± 0.13		0.064		0.174	0.536	0.999	1000		0.111	0.498		0.923	1000
ICAM2	1 ± 0.46	0.96 ± 0.38	0.75 ± 0.35	0.51 ± 0.11	0.67 ± 0.21		0.240		1000	0.818	0.263	0.623		0.345	0.996		0.899	0.955
IFNA1	1 ± 0.21	1.33 ± 0.33	0.96 ± 0.03	0.89 ± 0.18	0.92 ± 0.20		0.069		0.245	0.999	0.945	0.984		0.071	0.999		0.167	0.999
IFNG	1 ± 1.30	0.33 ± 0.19	0.49 ± 0.30	0.28 ± 0.17	0.62 ± 0.21		0.505		0.556	0.769	0.491	0.898		1000	0.998		0.996	0.937
IL10	1 ± 0.36	0.98 ± 0.34	0.74 ± 0.46	0.55 ± 0.12	0.55 ± 0.13		0.150		1000	0.777	0.300	0.305		0.333	0.905		0.814	1000
IL18	1 ± 0.22	0.94 ± 0.71	0.82 ± 0.45	0.75 ± 0.15	0.90 ± 0.47		0.940		1000	0.979	0.931	0.998		0.974	0.999		0.995	0.989
IL1B	1 ± 0.50	0.73 ± 0.46	1.04 ± 0.78	0.41 ± 0.26	0.75 ± 0.37		0.437		0.938	1000	0.488	0.956		0.895	0.928		0.905	0.867
IL1RN	1 ± 0.31	1.68 ± 0.62	1.10 ± 0.32	1.14 ± 0.07	0.98 ± 0.20		0.075		0.098	0.995	0.982	1000		0.238	0.99		0.187	0.971
IL6	1 ± 0.20	1.22 ± 0.73	1.10 ± 0.66	0.58 ± 0.25	1.02 ± 0.18		0.418		0.963	0.998	0.718	1000		0.352	0.999		0.996	0.692
IL8	1 ± 0.80	0.85 ± 0.44	0.77 ± 0.53	0.58 ± 0.12	0.55 ± 0.25		0.669		0.991	0.957	0.731	0.696		0.929	0.97		0.999	1000
IRF3	1 ± 0.09	0.91 ± 0.26	0.91 ± 0.03	0.91 ± 0.19	1.06 ± 0.07		0.545		0.906	0.915	0.913	0.984		1000	0.665		1000	0.662
IRF7	1 ± 0.71	1.98 ± 1.51	0.74 ± 0.15	1.21 ± 0.72	0.83 ± 0.09		0.257		0.461	0.991	0.996	0.998		0.669	1000		0.250	0.965
ITIH4	1 ± 0.49	1.20 ± 0.36	1.52 ± 0.84	1.50 ± 1.09	1.32 ± 0.33		0.808		0.994	0.825	0.836	0.963		0.968	0.994		0.963	0.995
MCL1	1 ± 0.17	1.12 ± 0.32	0.94 ± 0.21	0.85 ± 0.16	0.73 ± 0.08		0.140		0.911	0.993	0.848	0.397		0.379	0.636		0.712	0.922
NLRP3	1 ± 0.35	1.00 ± 0.37	1.02 ± 0.31	0.86 ± 0.29	1.07 ± 0.16		0.904		1000	1000	0.968	0.997		0.964	0.999		1000	0.868
ORM1	1 ± 0.14	0.86 ± 0.11	0.83 ± 0.08	1.04 ± 0.21	0.68 ± 0.16		0.023*		0.650	0.508	0.996	0.047*		0.438	0.576		0.999	0.023*
SAA	1 ± 1.23	1.18 ± 0.89	2.12 ± 2.60	3.29 ± 2.55	2.86 ± 1.94		0.415		1000	0.925	0.492	0.672		0.568	0.982		0.959	0.998
SELP	1 ± 0.34	1.06 ± 0.31	1.14 ± 0.38	0.72 ± 0.13	0.93 ± 0.23		0.366		0.999	0.960	0.670	0.997		0.511	0.854		0.994	0.842
TF	1 ± 0.12	0.89 ± 0.16	0.93 ± 0.11	0.85 ± 0.05	0.95 ± 0.09		0.389		0.658	0.902	0.333	0.975		0.975	0.998		0.987	0.658
TLR1	1 ± 0.33	1.20 ± 0.23	1.36 ± 0.26	1.40 ± 0.43	1.29 ± 0.39		0.502		0.910	0.574	0.486	0.741		0.924	0.998		0.963	0.991
TLR2	1 ± 0.13	1.20 ± 0.30	1.23 ± 0.39	1.23 ± 0.43	1.33 ± 0.10		0.640		0.888	0.812	0.819	0.551		1000	0.990		1000	0.988
TLR4	1 ± 0.12	0.92 ± 0.43	0.92 ± 0.22	1.01 ± 0.17	1.04 ± 0.07		0.929		0.991	0.987	1000	0.999		0.983	0.950		1000	1000
TLR6	1 ± 0.17	1.50 ± 0.35	1.59 ± 0.31	1.44 ± 0.52	1.49 ± 0.23		0.168		0.281	0.151	0.398	0.297		0.999	0.992		0.994	0.999
TNF	1 ± 0.40	0.98 ± 0.23	0.95 ± 0.35	0.68 ± 0.29	0.98 ± 0.31		0.611		1000	0.999	0.637	1000		0.683	1000		1000	0.697
TNFRSF1A	1 ± 0.08	1.29 ± 0.05	1.24 ± 0.15	0.92 ± 0.28	1.11 ± 0.14		0.023*		0.126	0.243	0.950	0.863		0.034*	0.753		0.994	0.471
TP53	1 ± 0.13	0.95 ± 0.15	0.89 ± 0.08	0.66 ± 0.13	0.98 ± 0.08		0.007*		0.981	0.724	0.009*	0.999		0.026*	0.851		0.953	0.014*
TRAIL	1 ± 0.42	1.34 ± 0.65	0.88 ± 0.08	0.92 ± 0.30	0.64 ± 0.09		0.183		0.708	0.991	0.998	0.673		0.526	0.895		0.450	0.838
TRAIL-R	1 ± 0.33	2.02 ± 1.39	0.82 ± 0.07	1.21 ± 0.90	0.92 ± 0.26		0.224		0.361	0.997	0.994	1000		0.579	1000		0.224	0.981
VCAM1	1 ± 0.31	1.00 ± 0.48	0.76 ± 0.09	0.84 ± 0.37	0.85 ± 0.20		0.769		1000	0.822	0.947	0.959		0.945	0.995		0.818	1000
	Spleen
	Mean ± SD						Pvalue		Pvalue					Pvalue			Pvalue
	PBS	T15		S10					PBS group vs. T15		PBS group vs. S10			T15 vs. S10			Day1 vs. Day 3
	Day1	Day1	Day3	Day1	Day3		ANOVA		Day1	Day3	Day1	Day3		Day1	Day3		T15	S10
APOA1	1 ± 0.45	1.19 ± 0.36	1.35 ± 0.34	1.23 ± 0.70	1.10 ± 0.41		0.864		0.976	0.832	0.953	0.998		1000	0.942		0.990	0.994
BCL2	1 ± 0.36	0.96 ± 0.38	0.43 ± 0.21	0.80 ± 0.20	0.66 ± 0.26		0.083		1000	0.092	0.869	0.496		0.936	0.796		0.128	0.957
C3	1 ± 0.12	0.97 ± 0.16	0.77 ± 0.41	1.33 ± 0.92	1.00 ± 0.32		0.598		1000	0.957	0.861	1000		0.825	0.960		0.973	0.855
CASP1	1 ± 0.51	2.41 ± 1.78	1.24 ± 0.54	2.46 ± 0.93	1.04 ± 0.21		0.097		0.277	0.996	0.249	1000		1000	0.998		0.446	0.271
CCL2	1 ± 0.75	1.26 ± 0.58	0.84 ± 0.35	0.90 ± 0.36	0.62 ± 0.26		0.493		0.944	0.991	0.998	0.806		0.842	0.964		0.761	0.923
CCL3	1 ± 0.54	1.05 ± 0.21	1.02 ± 0.45	0.73 ± 0.16	0.91 ± 0.33		0.736		1000	1000	0.835	0.997		0.730	0.992		1000	0.955
CCL4	1 ± 0.40	0.98 ± 0.27	1.00 ± 0.52	0.97 ± 0.42	0.95 ± 0.44		1000		1000	1000	1000	1000		1000	1000		1000	1000
CCL5	1 ± 1.05	0.76 ± 0.24	0.76 ± 0.25	0.81 ± 0.54	0.86 ± 0.32		0.972		0.975	0.972	0.989	0.997		1000	0.999		1000	1000
CD163	1 ± 0.41	2.09 ± 0.51	0.99 ± 0.31	1.67 ± 1.22	1.37 ± 0.49		0.155		0.198	1000	0.631	0.933		0.896	0.927		0.192	0.968
CXCL10	1 ± 1.59	2.06 ± 2.24	0.67 ± 0.70	1.11 ± 1.33	0.33 ± 0.20		0.512		0.821	0.997	1000	0.958		0.869	0.997		0.638	0.931
CXCR2	1 ± 0.42	1.03 ± 0.46	0.91 ± 0.49	1.22 ± 0.63	1.13 ± 0.48		0.918		1000	0.999	0.971	0.996		0.984	0.968		0.996	0.999
CXCR3	1 ± 0.45	0.44 ± 0.16	0.83 ± 0.31	0.68 ± 0.41	0.92 ± 0.24		0.182		0.168	0.945	0.663	0.997		0.830	0.994		0.482	0.844
FAS	1 ± 0.27	0.80 ± 0.24	0.58 ± 0.19	0.63 ± 0.14	0.80 ± 0.32		0.151		0.765	0.136	0.238	0.753		0.847	0.676		0.664	0.857
FOS	1 ± 0.19	1.26 ± 0.90	0.86 ± 0.29	1.01 ± 0.64	0.87 ± 0.49		0.857		0.965	0.996	1000	0.997		0.970	1000		0.851	0.996
HP	1 ± 0.45	0.62 ± 0.25	0.61 ± 0.40	0.87 ± 0.30	0.66 ± 0.11		0.374		0.498	0.461	0.977	0.587		0.822	0.999		1000	0.889
HSPA14	1 ± 0.25	0.87 ± 0.09	1.00 ± 0.17	1.15 ± 0.11	1.12 ± 0.23		0.252		0.856	1000	0.753	0.890		0.237	0.879		0.868	0.998
ICAM1	1 ± 0.17	0.94 ± 0.16	0.73 ± 0.19	0.89 ± 0.18	0.72 ± 0.20		0.144		0.990	0.243	0.899	0.229		0.993	1000		0.459	0.680
ICAM2	1 ± 0.31	0.71 ± 0.13	0.74 ± 0.15	0.64 ± 0.15	0.79 ± 0.09		0.114		0.221	0.303	0.086	0.504		0.978	0.994		1000	0.769
IFITM1	1 ± 0.74	1.74 ± 1.31	0.67 ± 0.34	1.40 ± 0.69	0.62 ± 0.15		0.223		0.646	0.970	0.943	0.952		0.966	1000		0.311	0.608
IFNA1	1 ± 0.22	0.99 ± 0.18	0.60 ± 0.43	0.89 ± 0.11	0.65 ± 0.33		0.172		1000	0.295	0.981	0.422		0.988	0.999		0.324	0.732
IFNG	1 ± 0.51	0.97 ± 0.41	1.73 ± 1.06	0.84 ± 0.24	1.29 ± 0.37		0.262		1000	0.431	0.995	0.953		0.998	0.825		0.390	0.815
IKBKB	1 ± 0.18	0.83 ± 0.05	0.68 ± 0.13	0.68 ± 0.17	0.79 ± 0.16		0.040*		0.501	0.051	0.045*	0.281		0.573	0.851		0.613	0.820
IL10	1 ± 0.47	0.86 ± 0.09	0.80 ± 0.52	0.55 ± 0.22	1.01 ± 0.52		0.513		0.987	0.955	0.542	1000		0.820	0.942		1000	0.513
IL12A	1 ± 0.72	1.61 ± 1.14	0.55 ± 0.37	1.15 ± 0.22	0.66 ± 0.07		0.188		0.655	0.854	0.997	0.940		0.833	0.999		0.179	0.814
IL12B	1 ± 0.65	2.22 ± 2.36	1.44 ± 0.98	1.34 ± 0.73	0.90 ± 0.54		0.600		0.644	0.987	0.995	1000		0.852	0.971		0.895	0.985
IL18	1 ± 0.21	1.25 ± 0.38	1.34 ± 0.61	1.43 ± 0.15	1.43 ± 0.64		0.648		0.929	0.811	0.666	0.666		0.979	0.999		0.998	1000
IL1A	1 ± 0.49	1.39 ± 0.47	1.23 ± 0.42	1.30 ± 0.49	0.98 ± 0.33		0.627		0.736	0.946	0.866	1000		0.999	0.932		0.986	0.843
IL1B	1 ± 1.02	1.62 ± 1.38	1.00 ± 0.38	1.12 ± 0.68	0.68 ± 0.26		0.634		0.836	1000	1000	0.982		0.917	0.982		0.835	0.942
IL1R1	1 ± 0.22	1.50 ± 0.44	1.41 ± 0.30	1.45 ± 0.68	0.94 ± 0.32		0.235		0.489	0.665	0.574	1000		1000	0.554		0.998	0.465
IL1RN	1 ± 1.19	1.99 ± 1.68	0.50 ± 0.18	1.10 ± 1.13	0.42 ± 0.22		0.280		0.684	0.959	1000	0.934		0.761	1000		0.315	0.889
IL23	1 ± 0.28	1.43 ± 0.83	0.57 ± 0.20	1.11 ± 0.38	0.77 ± 0.23		0.127		0.655	0.673	0.996	0.951		0.844	0.968		0.100	0.823
IL6	1 ± 0.29	1.31 ± 0.24	1.18 ± 0.25	1.13 ± 0.16	1.05 ± 0.47		0.641		0.607	0.908	0.969	0.999		0.918	0.968		0.974	0.994
IL8	1 ± 0.40	0.94 ± 0.29	2.28 ± 1.44	1.73 ± 1.74	1.37 ± 1.04		0.458		1000	0.523	0.889	0.990		0.858	0.785		0.479	0.990
IRF3	1 ± 0.13	1.01 ± 0.19	0.69 ± 0.18	0.90 ± 0.13	1.00 ± 0.26		0.120		1000	0.173	0.935	1000		0.912	0.176		0.153	0.939
IRF7	1 ± 0.91	1.86 ± 1.64	0.50 ± 0.26	1.23 ± 0.52	0.39 ± 0.08		0.178		0.649	0.928	0.996	0.860		0.845	1000		0.241	0.668
JUN	1 ± 0.15	0.97 ± 0.26	0.62 ± 0.14	0.81 ± 0.23	0.78 ± 0.27		0.148		0.999	0.152	0.720	0.625		0.832	0.831		0.215	1000
LTF	1 ± 1.03	0.75 ± 0.50	0.43 ± 0.38	0.65 ± 0.31	0.27 ± 0.14		0.423		0.967	0.608	0.898	0.383		0.999	0.994		0.922	0.867
MCL1	1 ± 0.37	0.83 ± 0.22	0.65 ± 0.11	0.88 ± 0.12	0.73 ± 0.11		0.216		0.794	0.187	0.929	0.401		0.997	0.984		0.742	0.841
MYD88	1 ± 0.09	0.96 ± 0.14	0.77 ± 0.14	0.73 ± 0.06	0.77 ± 0.11		0.009*		0.983	0.064	0.027*	0.065		0.072	1000		0.162	0.988
NFKB1	1 ± 0.06	1.13 ± 0.16	0.82 ± 0.24	0.94 ± 0.02	0.85 ± 0.18		0.081		0.765	0.485	0.977	0.661		0.437	0.998		0.080	0.931
NFKBIA	1 ± 0.05	1.10 ± 0.33	0.79 ± 0.09	1.11 ± 0.07	0.98 ± 0.17		0.124		0.926	0.462	0.905	1000		1000	0.555		0.142	0.839
PTGS2	1 ± 0.57	0.67 ± 0.25	0.67 ± 0.71	0.37 ± 0.23	0.49 ± 0.33		0.402		0.846	0.840	0.336	0.540		0.878	0.982		1000	0.995
PTX3	1 ± 0.23	0.99 ± 0.22	1.21 ± 0.10	1.19 ± 1.02	0.90 ± 0.67		0.919		1000	0.984	0.989	0.999		0.985	0.937		0.979	0.949
SAA	1 ± 0.29	0.98 ± 0.40	3.50 ± 3.41	65.00 ± 127.75	1.82 ± 0.89		0.448		1000	1000	0.529	1000		0.528	1000		1000	0.541
SELP	1 ± 0.34	1.23 ± 0.46	0.98 ± 0.20	1.21 ± 0.44	1.02 ± 0.25		0.761		0.889	1000	0.913	1000		1000	1000		0.856	0.941
STAT1	1 ± 0.40	1.47 ± 0.84	0.67 ± 0.23	1.03 ± 0.28	0.67 ± 0.19		0.128		0.597	0.837	1000	0.836		0.654	1000		0.143	0.788
STAT2	1 ± 0.42	1.45 ± 0.76	0.62 ± 0.14	1.05 ± 0.30	0.61 ± 0.09		0.066		0.566	0.697	1000	0.694		0.665	1000		0.082	0.595
TF	1 ± 0.63	0.82 ± 0.43	0.51 ± 0.38	1.19 ± 0.78	0.85 ± 0.60		0.584		0.992	0.762	0.990	0.996		0.895	0.920		0.942	0.921
TLR1	1 ± 0.27	1.03 ± 0.19	0.96 ± 0.11	1.41 ± 0.41	1.05 ± 0.27		0.175		1000	1000	0.245	0.998		0.312	0.988		0.996	0.368
TLR2	1 ± 0.15	0.92 ± 0.17	0.90 ± 0.18	0.83 ± 0.03	0.90 ± 0.18		0.643		0.937	0.895	0.530	0.875		0.921	1000		1000	0.966
TLR4	1 ± 0.25	1.14 ± 0.29	0.96 ± 0.28	1.05 ± 0.24	0.98 ± 0.31		0.896		0.955	1000	0.999	1000		0.992	1000		0.893	0.994
TLR6	1 ± 0.18	0.99 ± 0.19	0.80 ± 0.32	1.06 ± 0.27	0.78 ± 0.21		0.360		1000	0.745	0.996	0.695		0.994	1000		0.762	0.479
TNF	1 ± 0.22	1.16 ± 0.30	1.06 ± 0.30	0.81 ± 0.09	0.84 ± 0.39		0.380		0.921	0.998	0.861	0.928		0.410	0.810		0.983	1000
TNFRSF1A	1 ± 0.23	1.12 ± 0.08	0.87 ± 0.19	0.85 ± 0.20	0.90 ± 0.25		0.337		0.909	0.897	0.829	0.954		0.356	1000		0.439	0.996
TP53	1 ± 0.09	0.86 ± 0.09	0.76 ± 0.09	0.93 ± 0.33	0.80 ± 0.18		0.373		0.826	0.381	0.984	0.533		0.983	0.999		0.926	0.827
TRAIL	1 ± 0.74	0.83 ± 0.63	0.19 ± 0.04	0.40 ± 0.17	0.36 ± 0.21		0.110		0.982	0.136	0.379	0.319		0.681	0.981		0.314	1000
TRAIL-R	1 ± 0.47	1.34 ± 0.81	0.46 ± 0.18	1.02 ± 0.45	0.65 ± 0.20		0.137		0.852	0.519	1000	0.838		0.875	0.977		0.120	0.812
VCAM1	1 ± 0.19	1.12 ± 0.07	0.85 ± 0.36	1.30 ± 0.38	0.85 ± 0.12		0.116		0.966	0.919	0.480	0.923		0.837	1000		0.601	0.147
