# Supplementary material for: Piglet innate immune response to Streptococcus suis colonization is modulated by the virulence of the strain
Source: Vet Res. 2021 Dec 19;52:145. doi: 10.1186/s13567-021-01013-w (PMC8684544; doi:10.1186/s13567-021-01013-w)
Supplement: Supplementary file 7 — Additional file 7. Gene expression in blood. Gene expression from blood samples, including means, standard deviations, and P-values. [file 13567_2021_1013_MOESM7_ESM.xlsx]

## Sheet: Blood values
*Pairwise comparision with P<0.05
	Blood
	Mean ± SD														Pvalue PBS Group			Pvalue T15 Group										Pvalue S10 Group											Pvalue -3Days			Pvalue 4Hours			Pvalue 1dpi			Pvalue 2dpi	Pvalue 3dpi
	PBS			T15					S10						-3Days vs.		4Hours vs.	-3Days vs.				4Hours vs.			1dpi vs.		2dpi vs.	-3Days vs.				4Hours vs.			1dpi vs.		2dpi vs.		PBS vs.		T15 vs.	PBS vs.		T15 vs.	PBS vs.		T15 vs.	T15 vs.	T15 vs.
	-3Days	4Hours	1dpi	-3Days	4Hours	1dpi	2dpi	3dpi	-3Days	4Hours	1dpi	2dpi	3dpi		4Hours	1dpi	1dpi	4Hours	1dpi	2dpi	3dpi	1dpi	2dpi	3dpi	2dpi	3dpi	3dpi	4Hours	1dpi	2dpi	3dpi	1dpi	2dpi	3dpi	2dpi	3dpi	3dpi		T15	S10	S10	T15	S10	S10	T15	S10	S10	S10	S10
C3	1 ± 0.22	0.93 ± 0.12	1.04 ± 0.30	1 ± 0.26	1.63 ± 1.21	1.13 ± 0.95	1.20 ± 0.71	0.86 ± 0.39	1 ± 0.14	1.43 ± 0.54	1.52 ± 0.65	0.84 ± 0.23	1.19 ± 0.82		1.000	1.000	0.999	0.312	0.994	0.988	0.996	0.552	0.825	0.327	1.000	0.958	0.944	0.535	0.325	0.979	0.990	0.996	0.380	0.937	0.237	0.826	0.889		0.947	0.724	0.844	0.128	0.093	0.980	0.848	0.085	0.125	0.876	0.529
CASP1	1 ± 0.31	1.33 ± 0.31	1.61 ± 0.25	1 ± 0.35	1.43 ± 0.29	2.54 ± 0.78	1.09 ± 0.11	1.77 ± 0.14	1 ± 0.31	2.37 ± 1.75	1.27 ± 0.76	1.60 ± 0.20	1.99 ± 0.22		0.872	0.421	0.935	0.710	<0.001*	0.999	0.347	0.015*	0.938	0.912	0.010*	0.389	0.609	0.003*	0.942	0.652	0.173	0.025*	0.431	0.923	0.940	0.466	0.931		0.671	0.595	0.988	0.629	0.590	0.059	0.700	0.062	<0.001*	0.682	0.972
CCL4	1 ± 0.61	1.27 ± 1.09	2.30 ± 1.43	1 ± 0.33	1.00 ± 0.57	3.26 ± 2.48	0.73 ± 0.41	0.97 ± 0.21	1 ± 1.38	1.04 ± 0.74	0.70 ± 0.51	0.62 ± 0.21	0.81 ± 0.36		0.997	0.514	0.721	1.000	0.014*	0.998	1.000	0.014*	0.998	1.000	0.031*	0.063	0.999	1.000	0.944	0.943	0.996	0.915	0.919	0.991	1.000	0.999	0.997		0.976	0.823	0.589	0.821	0.954	0.523	0.778	0.164	0.008*	0.947	0.916
CCL5.RANTES	1 ± 0.84	1.46 ± 1.86	1.69 ± 1.84	1 ± 0.77	0.75 ± 0.45	0.84 ± 0.38	0.30 ± 0.14	1.09 ± 0.34	1 ± 0.80	0.81 ± 0.48	0.46 ± 0.21	0.47 ± 0.11	0.99 ± 0.48		0.769	0.428	0.980	0.899	0.980	0.298	0.999	0.997	0.711	0.868	0.550	0.953	0.270	0.936	0.221	0.225	0.986	0.655	0.555	1.000	0.991	0.774	0.591		1.000	0.967	0.962	0.351	0.509	0.937	0.234	0.064	0.693	0.995	0.940
CD14	1 ± 0.45	0.71 ± 0.21	0.73 ± 0.44	1 ± 0.41	1.22 ± 0.52	1.36 ± 0.27	0.79 ± 0.20	1.36 ± 1.27	1 ± 0.35	2.07 ± 1.45	1.31 ± 0.78	1.03 ± 0.65	1.10 ± 0.52		0.919	0.938	1.000	0.936	0.706	0.989	0.805	0.987	0.811	0.988	0.576	1.000	0.622	0.017*	0.877	1.000	1.000	0.158	0.090	0.124	0.944	0.975	1.000		0.921	0.740	0.901	0.574	0.047*	0.199	0.398	0.756	0.751	0.997	0.533
CD163	1 ± 0.93	0.40 ± 0.22	0.37 ± 0.21	1 ± 0.30	2.52 ± 1.39	2.56 ± 1.15	1.46 ± 1.01	2.35 ± 1.55	1 ± 0.88	1.50 ± 0.78	0.86 ± 0.50	0.61 ± 0.28	0.76 ± 0.52		0.009*	0.005*	1.000	0.195	0.177	0.986	0.558	1.000	0.734	0.999	0.710	0.999	0.893	0.590	0.993	0.645	0.842	0.338	0.101	0.205	0.834	0.957	0.998		<0.001*	0.003*	0.444	0.964	0.727	0.810	0.893	0.943	0.607	0.854	0.554
HP	1 ± 0.30	0.96 ± 0.48	0.72 ± 0.42	1 ± 0.83	1.61 ± 2.21	0.55 ± 0.29	0.53 ± 0.23	0.74 ± 0.77	1 ± 0.84	1.74 ± 1.61	0.59 ± 0.20	0.49 ± 0.14	0.57 ± 0.25		1.000	0.996	0.998	0.715	0.882	0.963	0.998	0.199	0.462	0.679	1.000	0.993	0.998	0.535	0.910	0.860	0.912	0.131	0.188	0.241	0.998	1.000	1.000		0.981	0.981	1.000	0.458	0.337	0.961	0.991	0.997	0.997	0.961	0.898
ICAM2	1 ± 0.31	0.92 ± 0.13	0.94 ± 0.15	1 ± 0.23	1.09 ± 0.18	1.11 ± 0.22	0.98 ± 0.09	1.03 ± 0.12	1 ± 0.16	1.13 ± 0.23	1.21 ± 0.10	1.06 ± 0.11	0.93 ± 0.13		0.932	0.970	1.000	0.824	0.704	1.000	0.975	0.999	0.951	0.999	0.899	0.993	0.993	0.468	0.083	0.971	0.962	0.871	0.959	0.292	0.603	0.063	0.774		0.139	0.286	0.873	0.906	0.918	0.579	0.902	0.643	0.242	0.730	0.805
IFNA1	1 ± 0.29	0.74 ± 0.27	0.92 ± 0.37	1 ± 0.29	0.96 ± 0.31	0.91 ± 0.20	0.86 ± 0.11	0.68 ± 0.19	1 ± 0.21	1.15 ± 0.32	1.15 ± 0.34	0.78 ± 0.32	0.63 ± 0.12		0.477	0.987	0.780	0.995	0.863	0.554	0.038*	0.975	0.738	0.078	0.942	0.207	0.703	0.598	0.587	0.793	0.195	1.000	0.176	0.013*	0.171	0.013*	0.864		0.697	0.929	0.849	0.133	0.033*	0.710	0.795	0.233	0.436	0.990	0.993
IKBKB	1 ± 0.28	0.99 ± 0.05	0.98 ± 0.17	1 ± 0.20	1.07 ± 0.20	1.36 ± 0.34	0.96 ± 0.19	1.06 ± 0.24	1 ± 0.17	1.51 ± 0.51	1.29 ± 0.20	1.19 ± 0.17	1.07 ± 0.18		1.000	1.000	1.000	0.979	0.022*	1.000	0.986	0.088	0.968	1.000	0.069	0.284	0.970	0.001*	0.148	0.791	0.997	0.369	0.205	0.036*	0.948	0.560	0.956		0.896	0.712	0.909	1.000	0.066	0.019*	0.132	0.562	0.494	0.726	0.904
IL15	1 ± 0.10	0.68 ± 0.22	0.76 ± 0.21	1 ± 0.58	1.48 ± 0.55	2.09 ± 0.75	0.62 ± 0.14	1.27 ± 0.49	1 ± 0.30	2.14 ± 1.51	0.83 ± 0.40	1.11 ± 0.69	1.65 ± 1.27		0.641	0.837	0.997	0.711	0.046*	0.988	0.907	0.504	0.570	1.000	0.058	0.627	0.743	0.007*	0.984	0.995	0.428	0.001*	0.119	0.803	0.929	0.218	0.752		0.031*	0.072	0.897	0.968	0.177	0.039*	0.836	0.272	0.031*	0.564	0.573
IL18	1 ± 1.00	0.64 ± 0.29	0.48 ± 0.37	1 ± 0.93	1.96 ± 2.12	0.85 ± 1.54	0.27 ± 0.08	0.47 ± 0.25	1 ± 0.74	1.77 ± 1.06	0.83 ± 0.69	0.30 ± 0.26	0.80 ± 0.18		0.714	0.375	0.981	0.011*	0.983	0.979	1.000	0.002*	0.019*	0.075	1.000	0.994	0.986	0.162	0.985	0.274	0.912	0.052	0.004*	0.078	0.495	0.991	0.826		0.843	0.717	0.959	0.289	0.664	0.692	0.963	0.999	0.963	0.556	0.762
IL1B	1 ± 0.34	0.71 ± 0.26	1.03 ± 0.33	1 ± 0.55	1.52 ± 0.55	1.92 ± 0.96	0.77 ± 0.15	1.50 ± 0.20	1 ± 0.55	1.85 ± 1.48	0.92 ± 0.58	1.08 ± 0.32	1.21 ± 0.38		0.876	1.000	0.839	0.542	0.064	0.959	0.838	0.753	0.328	1.000	0.047*	0.789	0.544	0.078	0.999	0.999	1.000	0.044*	0.140	0.258	1.000	0.999	0.998		0.456	0.528	0.988	0.643	0.170	0.496	0.760	0.373	0.038*	0.901	0.768
IRF3	1 ± 0.13	0.96 ± 0.09	1.55 ± 0.15	1 ± 0.16	1.46 ± 0.33	2.24 ± 0.63	1.15 ± 0.21	1.20 ± 0.28	1 ± 0.26	2.45 ± 0.58	1.78 ± 0.52	1.65 ± 0.33	1.41 ± 0.23		1.000	0.044*	0.026*	0.069	<0.001*	0.943	0.861	<0.001*	0.637	0.775	<0.001*	<0.001*	1.000	<0.001*	<0.001*	0.039*	0.372	0.004*	0.007*	<0.001*	0.977	0.453	0.862		0.457	0.373	0.981	0.575	<0.001*	<0.001*	0.511	0.512	0.023*	0.239	0.847
IRF7	1 ± 0.25	0.88 ± 0.19	2.05 ± 1.31	1 ± 0.41	3.14 ± 1.41	8.58 ± 4.53	3.15 ± 1.67	2.89 ± 1.47	1 ± 0.74	3.62 ± 2.90	3.06 ± 1.75	3.39 ± 0.81	1.48 ± 0.49		1.000	0.784	0.713	0.427	<0.001*	0.632	0.734	<0.001*	1.000	1.000	0.007*	0.004*	1.000	0.022*	0.110	0.150	0.990	0.961	0.999	0.241	0.998	0.540	0.484		0.824	0.962	0.915	0.605	0.043*	0.166	0.009*	0.894	0.006*	0.525	0.926
JAK1	1 ± 0.23	1.09 ± 0.23	1.17 ± 0.32	1 ± 0.19	0.88 ± 0.12	0.99 ± 0.12	0.93 ± 0.16	0.89 ± 0.16	1 ± 0.17	1.15 ± 0.14	1.16 ± 0.19	1.12 ± 0.24	0.84 ± 0.08		0.959	0.722	0.979	0.492	1.000	0.945	0.718	0.555	0.983	1.000	0.963	0.764	0.991	0.328	0.246	0.746	0.449	1.000	0.998	0.019*	0.992	0.013*	0.089		0.126	0.181	0.972	0.998	0.041*	0.012*	0.822	0.115	0.197	0.333	0.864
JAK2	1 ± 0.14	0.89 ± 0.13	0.91 ± 0.13	1 ± 0.29	1.34 ± 0.37	1.58 ± 0.32	1.00 ± 0.25	1.24 ± 0.27	1 ± 0.27	1.53 ± 0.71	0.94 ± 0.29	1.25 ± 0.26	1.32 ± 0.26		0.974	0.989	1.000	0.333	0.018*	1.000	0.778	0.665	0.603	0.996	0.101	0.602	0.876	0.022*	0.995	0.752	0.547	0.008*	0.672	0.854	0.565	0.365	0.998		0.193	0.296	0.949	0.908	0.225	0.283	0.378	0.417	0.006*	0.478	0.853
LY96.MD2	1 ± 0.29	0.79 ± 0.10	0.73 ± 0.15	1 ± 0.36	1.20 ± 0.44	0.93 ± 0.21	0.66 ± 0.16	0.97 ± 0.31	1 ± 0.25	1.43 ± 0.45	0.75 ± 0.23	0.91 ± 0.28	1.17 ± 0.25		0.554	0.291	0.991	0.489	0.980	0.496	0.996	0.203	0.043*	0.895	0.766	0.924	0.391	0.030*	0.392	0.924	0.970	<0.001*	0.019*	0.404	0.976	0.265	0.693		0.336	0.102	0.694	0.514	0.353	0.935	0.997	0.342	0.172	1.000	0.912
MYD88	1 ± 0.28	0.94 ± 0.04	0.90 ± 0.17	1 ± 0.31	1.32 ± 0.61	1.22 ± 0.38	0.58 ± 0.08	0.90 ± 0.27	1 ± 0.31	1.63 ± 0.47	0.96 ± 0.34	0.88 ± 0.21	0.90 ± 0.24		0.996	0.969	0.999	0.179	0.558	0.299	1.000	0.947	0.004*	0.311	0.022*	0.655	0.495	<0.001*	0.999	0.796	0.858	<0.001*	<0.001*	<0.001*	0.891	0.934	1.000		0.396	0.301	0.972	0.891	0.279	0.384	0.972	0.521	0.247	0.889	0.712
NFKB1	1 ± 0.22	1.35 ± 0.14	1.48 ± 0.14	1 ± 0.28	1.05 ± 0.25	1.35 ± 0.32	1.00 ± 0.39	1.15 ± 0.32	1 ± 0.16	1.62 ± 0.33	1.43 ± 0.57	1.65 ± 0.24	1.45 ± 0.23		0.268	0.058	0.944	0.990	0.028*	0.998	0.691	0.086	1.000	0.883	0.236	0.801	0.897	<0.001*	0.010*	0.007*	0.158	0.592	0.998	0.543	0.911	0.995	0.790		0.917	0.996	0.823	0.514	0.463	0.019*	0.990	0.922	0.950	0.129	0.951
NFKBIA	1 ± 0.25	1.06 ± 0.21	1.21 ± 0.11	1 ± 0.21	1.27 ± 0.43	1.38 ± 0.45	1.48 ± 0.35	1.19 ± 0.63	1 ± 0.22	1.69 ± 0.62	1.68 ± 0.44	1.45 ± 0.36	1.20 ± 0.29		0.999	0.938	0.982	0.578	0.267	0.305	0.950	0.982	0.936	0.992	0.997	0.903	0.807	<0.001*	<0.001*	0.127	0.768	1.000	0.853	0.179	0.870	0.193	0.797		0.975	0.690	0.738	0.556	0.002*	0.006*	0.652	0.009*	0.025*	0.636	0.647
SELL	1 ± 0.20	0.93 ± 0.12	1.00 ± 0.21	1 ± 0.28	1.32 ± 0.56	1.68 ± 0.50	0.91 ± 0.27	1.34 ± 0.31	1 ± 0.28	1.78 ± 0.93	1.07 ± 0.44	1.06 ± 0.35	1.28 ± 0.46		0.999	1.000	0.999	0.554	0.019*	1.000	0.614	0.441	0.635	0.999	0.063	0.798	0.596	0.002*	0.996	1.000	0.857	0.007*	0.034*	0.227	1.000	0.954	0.938		0.734	0.862	0.956	0.839	0.044*	0.060	0.311	0.965	0.095	0.887	0.991
SELP	1 ± 0.39	0.95 ± 0.48	1.11 ± 0.44	1 ± 0.30	1.23 ± 0.45	1.95 ± 0.56	1.60 ± 0.38	1.68 ± 0.33	1 ± 0.27	1.57 ± 0.49	1.62 ± 0.96	1.10 ± 0.52	1.39 ± 0.52		1.000	0.992	0.971	0.673	<0.001*	0.194	0.094	<0.001*	0.768	0.554	0.211	0.379	0.998	0.011*	0.005*	0.996	0.430	0.999	0.164	0.876	0.106	0.774	0.739		0.960	0.946	0.998	0.508	0.072	0.339	0.016*	0.138	0.466	0.465	0.863
STAT1	1 ± 0.17	1.01 ± 0.09	1.49 ± 0.62	1 ± 0.30	1.69 ± 0.57	2.88 ± 0.91	1.60 ± 0.44	1.94 ± 0.51	1 ± 0.24	1.95 ± 0.91	1.54 ± 0.60	2.14 ± 0.18	1.44 ± 0.31		1.000	0.583	0.610	0.174	<0.001*	0.514	0.108	0.003*	0.999	0.964	0.010*	0.105	0.931	0.010*	0.305	0.012*	0.702	0.572	0.980	0.567	0.403	0.998	0.384		0.705	0.862	0.938	0.578	0.072	0.288	0.036*	0.804	<0.001*	0.193	0.703
STAT2	1 ± 0.19	1.29 ± 0.15	1.65 ± 0.65	1 ± 0.34	1.26 ± 0.24	2.40 ± 0.84	1.34 ± 0.34	1.41 ± 0.22	1 ± 0.20	1.76 ± 0.82	1.45 ± 0.50	2.10 ± 0.31	1.51 ± 0.21		0.888	0.244	0.772	0.799	<0.001*	0.752	0.605	<0.001*	0.998	0.981	0.008*	0.016*	1.000	0.020*	0.341	0.005*	0.431	0.687	0.787	0.920	0.203	0.999	0.421		0.973	0.970	1.000	0.927	0.433	0.127	0.103	0.539	<0.001*	0.103	0.972
TICAM1.TRIF	1 ± 0.27	1.59 ± 0.04	1.93 ± 0.53	1 ± 0.37	1.09 ± 0.22	1.46 ± 0.41	0.80 ± 0.24	1.08 ± 0.23	1 ± 0.25	1.92 ± 0.36	1.39 ± 0.64	1.41 ± 0.31	1.44 ± 0.17		0.106	0.003*	0.622	0.964	0.011*	0.834	0.972	0.062	0.527	1.000	0.004*	0.247	0.578	<0.001*	0.200	0.485	0.395	0.034*	0.116	0.159	1.000	1.000	1.000		0.553	0.969	0.267	0.588	0.635	0.061	0.889	0.032	0.031*	0.595	0.975
TLR2	1 ± 0.41	0.96 ± 0.15	0.88 ± 0.19	1 ± 0.50	1.44 ± 0.48	1.42 ± 0.25	0.72 ± 0.20	1.20 ± 0.53	1 ± 0.35	1.87 ± 1.02	0.99 ± 0.57	1.23 ± 0.38	1.26 ± 0.39		1.000	0.991	0.998	0.339	0.395	0.939	0.915	1.000	0.174	0.966	0.203	0.979	0.606	0.005*	1.000	0.994	0.985	0.004*	0.098	0.125	0.993	0.982	1.000		0.654	0.651	1.000	0.788	0.122	0.237	0.646	0.896	0.236	0.614	0.961
TLR4	1 ± 0.53	0.48 ± 0.12	0.50 ± 0.10	1 ± 0.49	2.88 ± 2.23	1.58 ± 0.58	0.57 ± 0.36	0.75 ± 0.20	1 ± 0.55	3.69 ± 1.99	0.94 ± 0.62	0.76 ± 0.16	0.74 ± 0.25		0.523	0.571	1.000	0.009*	0.814	0.975	0.997	0.135	0.012*	0.024*	0.591	0.753	0.999	<0.001*	1.000	0.986	0.984	<0.001*	<0.001*	<0.001*	0.993	0.992	1.000		0.162	0.193	0.993	0.034*	<0.001*	0.158	0.807	0.977	0.569	0.987	0.996
TNF	1 ± 0.44	1.05 ± 0.28	0.79 ± 0.27	1 ± 0.17	1.22 ± 0.44	1.77 ± 0.43	0.88 ± 0.10	1.26 ± 0.11	1 ± 0.24	1.41 ± 0.19	1.21 ± 0.15	1.21 ± 0.15	1.04 ± 0.24		0.997	0.600	0.392	0.551	<0.001*	0.970	0.593	0.004*	0.361	0.999	<0.001*	0.062	0.359	0.065	0.620	0.836	1.000	0.686	0.787	0.272	1.000	0.866	0.934		0.065	0.054	0.994	0.305	0.797	0.560	0.004*	0.952	0.001*	0.393	0.484
TREM1	1 ± 0.34	0.89 ± 0.13	0.83 ± 0.34	1 ± 0.32	1.21 ± 0.43	1.62 ± 0.57	0.98 ± 0.42	1.45 ± 0.62	1 ± 0.29	1.77 ± 1.43	1.32 ± 0.81	1.20 ± 0.66	1.46 ± 0.75		0.998	0.990	1.000	0.929	0.145	1.000	0.571	0.529	0.983	0.907	0.410	0.996	0.714	0.044*	0.756	0.987	0.719	0.447	0.406	0.850	0.992	0.998	0.959		0.994	0.992	1.000	0.774	0.125	0.253	0.175	0.544	0.623	0.955	0.979
